# Supplementary material for: Transcriptomic Profiling of Two Rice Thermo-Sensitive Genic Male Sterile Lines with Contrasting Seed Storability after Artificial Accelerated Aging Treatment
Source: Plants (Basel). 2024 Mar 25;13(7):945. doi: 10.3390/plants13070945 (PMC11013862; doi:10.3390/plants13070945)
Supplement: Supplementary file 1 [file plants-13-00945-s001.zip]

Archive with 2 entries (2 files):
- Supplementary figures.pdf
- supplymentary tables.xlsx
