# Supplementary material for: Transcriptomic Profiling of Two Rice Thermo-Sensitive Genic Male Sterile Lines with Contrasting Seed Storability after Artificial Accelerated Aging Treatment
Source: Plants (Basel). 2024 Mar 25;13(7):945. doi: 10.3390/plants13070945 (PMC11013862; doi:10.3390/plants13070945)
Supplement: Supplementary file 1 [file plants-13-00945-s001.zip › supplymentary tables.xlsx]

## Sheet: Table S1
Table S1. Sequencing data and sample mapping rates
Samples	Total Reads	Clean bases	GC Content	%≥Q30	Mapped Reads
S1146S_0-1	43910098	6.59G	0.5622	0.9197	39,432,113 (89.8%)
S1146S_0-2	45357936	6.80G	0.5575	0.9177	40,162,212 (88.55%)
S1146S_0-3	44433904	6.67G	0.5593	0.9175	39,581,005 (89.08%)
S1146S_7-1	40401220	6.06G	0.5236	0.9099	15,943,500 (39.46%)
S1146S_7-2	42148554	6.32G	0.5203	0.8994	20,826,655 (49.41%)
S1146S_7-3	44651312	6.70G	0.5162	0.9093	20,500,106 (45.91%)
SD26S_0_1	43905360	6.59G	0.5684	0.9136	38,170,395 (86.94%)
SD26S_0_2	42226690	6.33G	0.5656	0.9204	36,775,806 (87.09%)
SD26S_0_3	50759822	7.61G	0.5603	0.92	44,924,860 (88.5%)
SD26S_7-1	43414208	6.51G	0.5431	0.9046	31,989,334 (73.68%)
SD26S_7-2	43992496	6.60G	0.5464	0.9002	32,748,490 (74.44%)
SD26S_7-3	51641512	7.75G	0.5723	0.9162	40,981,823 (79.36%)
Note: S1146S_0, SD26S_0 stands for artificial accelerated aging treatment for 0 days, and S1146S_7, SD26S_7 stands for artificial accelerateartificial accelerated aging treatment for 7 days; -1, -2, and -3 stand for biological repetition 1, 2, and 3, respectively.

## Sheet: Table S2
Table S2. The log2 Fold Change and FDR values of DEGs in G1, G2, G3, and G4
Cluster	GeneID	S1146S			SD26S
		log2 Fold Change	pvalue	padj	log2 Fold Change	pvalue	padj
G1	ENSRNA049442327	8.4852	3.19888e-08	2.39363e-06	6.32749	0.000827625	0.019302
G1	ENSRNA049444533	8.9057	1.47633e-09	1.49886e-07	6.19593	0.00190012	0.0343117
G1	ENSRNA049464427	10.7973	6.86043e-55	9.2723e-52	7.89284	9.26829e-76	2.3561e-72
G1	ENSRNA049465030	5.22854	3.30183e-25	1.25496e-22	3.45501	2.12988e-08	3.10545e-06
G1	ENSRNA049470054	4.8724	2.14334e-24	7.72497e-22	2.47056	9.63078e-06	0.000634993
G1	ENSRNA049471043	-7.03352	4.68311e-64	8.43936e-61	-5.25391	5.97948e-62	8.55029e-59
G1	ENSRNA049471090	-6.07465	2.44613e-41	1.95917e-38	-11.2255	3.79081e-24	2.16825e-21
G1	ENSRNA049471102	-4.44976	9.50496e-05	0.00204522	-5.07505	1.45757e-110	5.55796e-107
G1	ENSRNA049471535	6.60834	1.44108e-48	1.83314e-45	4.95205	1.72096e-71	3.93739e-68
G1	ENSRNA049471772	10.4674	1.17719e-31	6.36418e-29	13.0808	3.45404e-27	2.13581e-24
G1	ENSRNA049471778	8.30631	5.19819e-74	1.60587e-70	8.49323	1.03281e-123	4.72595e-120
G1	ENSRNA049471882	6.23981	5.40725e-73	1.46165e-69	5.99212	4.98582e-71	1.03701e-67
G1	ENSRNA049473335	10.3279	1.82753e-15	4.16004e-13	6.11369	4.25269e-12	1.03508e-09
G1	ENSRNA049473446	4.94992	8.04555e-10	8.69926e-08	5.7005	3.30831e-07	3.4562e-05
G1	ENSRNA049473455	6.03202	5.0408e-10	5.59012e-08	4.94921	1.09093e-08	1.72134e-06
G1	ENSRNA049476201	7.26352	3.6653e-27	1.68643e-24	3.13064	5.61705e-05	0.00264182
G1	ENSRNA049476209	4.07493	8.71014e-09	7.50426e-07	4.49442	1.62715e-15	5.31823e-13
G1	ENSRNA049476430	-3.04311	5.95953e-25	2.22198e-22	-2.9147	9.5552e-31	6.62465e-28
G1	ENSRNA049476437	-2.71951	3.26976e-21	9.82063e-19	-2.5992	1.26948e-28	8.54246e-26
G1	ENSRNA049476444	3.35779	8.4248e-06	0.000291508	2.39882	0.000851622	0.0196019
G1	ENSRNA049761216	8.04465	4.30923e-11	5.86083e-09	8.19141	1.49402e-08	2.2341e-06
G1	ENSRNA050013661	9.66872	4.32549e-12	6.9805e-10	7.56867	7.28141e-11	1.58658e-08
G1	ENSRNA050013663	7.54439	1.78262e-09	1.78469e-07	10.3883	1.19569e-16	4.27441e-14
G1	ENSRNA050013668	8.6355	3.39304e-08	2.52146e-06	8.05397	1.40186e-08	2.13821e-06
G1	ENSRNA050013669	7.03715	0.000592039	0.00866228	6.91228	4.57668e-05	0.00224699
G1	ENSRNA050013672	10.0484	8.37397e-15	1.75813e-12	11.0563	3.57569e-19	1.60408e-16
G1	ENSRNA050013674	7.26682	0.0033145	0.0324473	7.85094	9.88222e-08	1.23513e-05
G1	EPlORYSAT000373608	10.2316	4.69518e-193	1.01533e-188	10.81	0	0
G1	EPlORYSAT000373611	10.5505	1.27328e-14	2.62236e-12	8.16791	6.4068e-09	1.05454e-06
G1	EPlORYSAT000373619	8.78068	6.3809e-11	8.51772e-09	8.06953	3.06909e-08	4.30783e-06
G1	EPlORYSAT000373624	7.79603	0.000202956	0.00374163	6.55971	0.000350952	0.0102585
G1	EPlORYSAT000373647	8.31555	1.101e-92	7.93638e-89	11.1812	0	0
G1	EPlORYSAT000373650	8.28928	3.72814e-09	3.52057e-07	7.32168	6.7818e-10	1.31936e-07
G1	EPlORYSAT000373653	7.64748	2.77803e-05	0.000759491	6.66355	0.000108928	0.00434174
G1	EPlORYSAT000373657	7.54802	0.000100234	0.00213763	6.28229	0.00133202	0.0265695
G1	gene-atp1	9.31074	1.15456e-57	1.92056e-54	8.68702	1.57406e-82	4.50161e-79
G1	gene-atp6	8.69828	3.86579e-68	7.59979e-65	7.00615	2.2629e-67	4.3144e-64
G1	gene-atp9	7.71365	3.2688e-57	4.71252e-54	8.03906	5.65024e-63	9.2337e-60
G1	gene-ccmB	14.2913	2.12754e-31	1.09543e-28	10.5788	6.08292e-18	2.4852e-15
G1	gene-ccmC	9.31375	9.88615e-30	4.97181e-27	7.90348	3.64678e-64	6.41805e-61
G1	gene-ccmFc	13.1109	9.35074e-26	3.88865e-23	8.50274	5.07069e-35	3.74233e-32
G1	gene-ccmFn	10.7864	4.82455e-79	2.60827e-75	11.23	2.61008e-36	1.99053e-33
G1	gene-cob	9.78645	2.13165e-138	2.30484e-134	8.97196	1.57503e-152	1.20117e-148
G1	gene-cox1	9.89101	7.35225e-28	3.45636e-25	8.84862	9.52271e-50	1.08935e-46
G1	gene-cox2	9.80731	4.44442e-72	1.0679e-68	10.3406	8.76182e-48	9.54579e-45
G1	gene-cox3	9.01005	1.90294e-77	6.8585e-74	6.5605	5.20533e-86	1.70132e-82
G1	gene-mat-r	11.3839	1.4737e-19	4.24916e-17	10.938	3.45628e-18	1.43775e-15
G1	gene-nad1	8.97298	2.1437e-21	6.52924e-19	8.54189	8.16164e-26	4.78795e-23
G1	gene-nad2	10.7301	8.62408e-17	2.22019e-14	7.60332	3.85341e-19	1.66344e-16
G1	gene-nad3	8.17516	6.75314e-12	1.05062e-09	7.61627	1.87958e-08	2.79239e-06
G1	gene-nad4	7.87935	9.92182e-06	0.000333983	7.51712	2.69525e-06	0.000214859
G1	gene-nad4L	9.95502	4.69658e-48	5.34545e-45	10.7937	5.43323e-24	3.03188e-21
G1	gene-nad5	7.38174	6.64537e-05	0.0015519	9.83948	9.55463e-14	2.80257e-11
G1	gene-nad6	11.3156	3.63793e-19	1.03513e-16	7.80959	6.99728e-32	5.00284e-29
G1	gene-nad7	7.64198	7.98916e-05	0.00179032	8.94508	2.85397e-10	5.67791e-08
G1	gene-nad9	12.1248	1.04205e-22	3.31386e-20	10.9753	3.71915e-19	1.63635e-16
G1	gene-orf152a	7.74057	6.43522e-05	0.00151592	7.43602	1.14237e-06	0.000100524
G1	gene-orf153	5.93745	1.23683e-08	1.01697e-06	7.14947	1.85393e-09	3.44846e-07
G1	gene-orf160	11.4993	3.96524e-19	1.11362e-16	9.21923	1.7519e-12	4.55473e-10
G1	gene-orf162	10.5956	1.26878e-14	2.62236e-12	7.83905	3.7896e-07	3.88799e-05
G1	gene-orf165	9.13485	5.89429e-15	1.26202e-12	6.86477	3.205e-26	1.92966e-23
G1	gene-orf173	8.1999	9.59166e-07	4.55867e-05	8.72612	1.11762e-10	2.3676e-08
G1	gene-orf183	8.1481	3.03918e-33	1.77628e-30	6.05769	4.38918e-50	5.28526e-47
G1	gene-orf241	8.93773	1.17662e-11	1.70767e-09	6.83951	8.79555e-05	0.00371279
G1	gene-orf25	8.48056	5.35427e-44	5.03418e-41	7.95922	4.74576e-46	4.93538e-43
G1	gene-orf284	7.79207	2.29076e-10	2.7521e-08	8.486	4.76438e-14	1.41564e-11
G1	gene-orfB	7.58471	2.50274e-33	1.50338e-30	10.11	1.39677e-15	4.69952e-13
G1	gene-orfX	8.37731	3.5146e-20	1.02707e-17	8.84104	3.76086e-22	1.87054e-19
G1	gene-rpl2-2	8.47147	7.0826e-48	7.65807e-45	7.71344	3.74722e-61	5.0431e-58
G1	gene-rpl5	9.61637	2.97774e-12	4.84162e-10	8.42934	2.37855e-09	4.28494e-07
G1	gene-rps1	9.87922	2.15957e-57	3.33576e-54	9.18656	5.18501e-42	4.74512e-39
G1	gene-rps12-2	7.39088	9.4748e-05	0.00204211	7.1537	7.08284e-06	0.000489572
G1	gene-rps13	9.05844	3.97219e-40	3.06781e-37	10.1757	9.64304e-39	7.87939e-36
G1	gene-rps19-2	8.35092	3.79957e-42	3.42357e-39	9.30378	1.34191e-39	1.1371e-36
G1	gene-rps2-2	8.81622	9.28628e-09	7.87513e-07	7.54284	7.8706e-07	7.20286e-05
G1	gene-rps4	10.2269	2.89149e-44	2.8422e-41	9.59136	4.92559e-59	6.2607e-56
G1	gene-rps7-3	9.00244	2.16798e-45	2.2325e-42	8.99462	1.38658e-43	1.32182e-40
G1	novel.1005	2.05659	0.000113403	0.0023763	3.0689	2.58391e-08	3.71807e-06
G1	novel.1047	2.71725	5.6281e-08	3.91343e-06	2.57104	1.97435e-09	3.6137e-07
G1	novel.1077	2.3678	0.000194892	0.00364964	2.53605	5.03211e-07	4.96249e-05
G1	novel.1131	1.87924	0.000477743	0.00736429	1.93372	5.89584e-07	5.62045e-05
G1	novel.1182	1.69749	9.12355e-06	0.000313667	1.82132	0.000100978	0.00411242
G1	novel.1183	2.5583	4.35229e-10	4.95388e-08	1.49462	2.06152e-07	2.30075e-05
G1	novel.1215	2.85125	1.13037e-10	1.44641e-08	2.61775	7.80955e-10	1.50147e-07
G1	novel.1358	2.31918	1.68994e-07	1.05014e-05	2.78534	1.81001e-13	5.1125e-11
G1	novel.1361	3.27466	2.20694e-07	1.31474e-05	3.30807	1.32638e-07	1.61177e-05
G1	novel.1386	-1.18101	4.66981e-05	0.00117288	-1.05153	0.000206307	0.00692098
G1	novel.1408	1.01937	0.00156787	0.0184669	1.81147	8.89148e-08	1.13016e-05
G1	novel.1475	2.57725	2.97682e-07	1.6764e-05	2.03555	0.000136372	0.00514012
G1	novel.1479	3.03348	0.00158904	0.0186755	4.89434	1.0259e-05	0.000663732
G1	novel.1519	1.91802	0.00381402	0.0356605	1.7677	9.96079e-07	8.83306e-05
G1	novel.1655	3.96544	1.69131e-12	2.84681e-10	3.77074	1.01258e-05	0.000658149
G1	novel.1697	3.41339	4.97603e-08	3.50655e-06	1.79076	0.000266374	0.00839445
G1	novel.1760	1.79927	0.000151725	0.00302401	1.46155	0.000329301	0.00978451
G1	novel.1801	2.60863	3.5681e-08	2.62449e-06	2.3742	1.64851e-06	0.000139174
G1	novel.1871	2.2246	1.86485e-07	1.14242e-05	2.44159	5.49151e-06	0.000403988
G1	novel.1886	3.35053	1.24662e-21	3.85115e-19	2.33422	0.0020611	0.0363577
G1	novel.1965	2.45239	0.00384742	0.0358006	2.5041	0.000168756	0.00597674
G1	novel.2031	3.95008	3.39296e-28	1.6305e-25	4.49636	1.34607e-16	4.73795e-14
G1	novel.2052	1.82058	2.77247e-08	2.10368e-06	2.61138	1.09238e-11	2.55025e-09
G1	novel.2065	8.09161	2.26687e-07	1.34304e-05	4.48693	2.39963e-20	1.09802e-17
G1	novel.2081	-6.08477	0.00399432	0.0368346	-6.12548	0.000749953	0.0181015
G1	novel.2121	3.13556	1.36822e-11	1.97251e-09	2.09128	1.40023e-08	2.13821e-06
G1	novel.2164	0.992616	0.000434407	0.00692776	1.58595	1.71286e-07	1.98926e-05
G1	novel.2183	1.58666	0.000493213	0.00754828	2.13706	1.98648e-07	2.24323e-05
G1	novel.2288	2.4662	9.78926e-06	0.000331807	2.31085	0.000340622	0.0100297
G1	novel.2444	0.978368	0.00370042	0.0350357	1.30751	0.000360128	0.0103954
G1	novel.2725	-2.16845	2.66163e-08	2.03384e-06	-1.43814	0.00110023	0.0233942
G1	novel.2759	2.42557	8.44997e-13	1.47363e-10	3.53137	3.49284e-22	1.77584e-19
G1	novel.2761	7.84852	1.22767e-05	0.000392146	7.59053	5.85316e-07	5.60311e-05
G1	novel.279	4.13417	0.00326148	0.0320734	2.76471	0.000837755	0.0194787
G1	novel.2843	10.8982	2.98455e-16	7.25179e-14	8.1455	3.22634e-09	5.59207e-07
G1	novel.2844	8.50257	1.88895e-17	4.98154e-15	6.23075	2.00672e-45	1.99616e-42
G1	novel.2846	11.4842	2.12663e-18	5.89594e-16	7.4997	1.32062e-06	0.000114884
G1	novel.2847	8.58034	2.02351e-48	2.43103e-45	9.97841	6.35914e-38	5.01692e-35
G1	novel.2848	12.2322	5.03284e-22	1.57732e-19	7.88819	3.12601e-17	1.2122e-14
G1	novel.2849	9.14404	3.69412e-10	4.29491e-08	6.80846	0.000153214	0.00562829
G1	novel.322	8.74494	2.68275e-24	9.51058e-22	10.3595	4.21123e-17	1.57949e-14
G1	novel.381	-1.51907	0.000198431	0.00368965	-2.35445	4.41822e-07	4.45306e-05
G1	novel.396	1.70671	0.002191	0.0237096	1.86455	0.000218742	0.00723209
G1	novel.430	4.76576	2.04821e-05	0.000591356	4.30708	0.00198158	0.0353916
G1	novel.444	2.41726	0.000435471	0.0069294	2.92973	1.03943e-09	1.96539e-07
G1	novel.462	2.55429	3.72811e-05	0.000980783	3.59719	8.04787e-09	1.30587e-06
G1	novel.49	2.16922	0.000692364	0.00970341	3.39528	5.30072e-11	1.18897e-08
G1	novel.525	1.71929	0.00322035	0.0318128	3.03334	3.2743e-07	3.43636e-05
G1	novel.526	2.83776	1.63718e-06	7.18134e-05	4.22751	4.12611e-08	5.61913e-06
G1	novel.531	4.82014	0.00532747	0.0451613	5.05578	5.50842e-11	1.22356e-08
G1	novel.549	1.66067	5.53053e-09	4.94206e-07	2.04761	8.71297e-11	1.8806e-08
G1	novel.766	2.36675	1.27215e-17	3.39632e-15	2.98991	2.55238e-22	1.35805e-19
G1	novel.793	7.78612	2.67396e-71	5.78243e-68	8.65984	5.09864e-150	2.91629e-146
G1	novel.825	-1.46091	0.00580202	0.0479804	-1.10974	0.0027244	0.0439062
G1	novel.85	3.73229	0.00526558	0.04483	3.33631	0.000223133	0.00734542
G1	novel.86	1.82582	2.39979e-07	1.40638e-05	2.29585	1.00958e-12	2.65496e-10
G1	novel.883	-3.81839	0.00496066	0.0427217	-1.92751	0.00182018	0.0332354
G1	novel.888	8.95043	1.8428e-37	1.2855e-34	9.02793	1.84195e-62	2.80946e-59
G1	novel.889	9.75612	1.29463e-12	2.2397e-10	7.19228	5.74485e-06	0.000419203
G1	novel.99	-1.7545	0.000298505	0.0051029	-1.44246	2.50103e-05	0.00142696
G1	Os01g0104000	-0.873271	0.00444857	0.0396419	-1.1705	0.000190087	0.00653004
G1	Os01g0107900	-1.39606	3.22388e-06	0.000128866	-1.05972	0.0024036	0.0404056
G1	Os01g0111200	-1.23968	6.81963e-05	0.00158065	-1.14348	9.97071e-06	0.000653639
G1	Os01g0128300	2.29715	1.13641e-05	0.000371782	1.52425	4.01518e-05	0.00202342
G1	Os01g0132700	1.19162	0.00507581	0.0435055	1.22926	0.00296422	0.0461372
G1	Os01g0133400	-0.995875	0.001614	0.0188766	-1.22143	2.43869e-05	0.00140188
G1	Os01g0135700	1.0919	0.00444692	0.0396419	1.39587	0.000675184	0.0167726
G1	Os01g0136200	1.43263	0.000303435	0.00515863	1.47547	0.0005659	0.0147295
G1	Os01g0140500	1.53177	4.13605e-09	3.83872e-07	1.13599	3.02512e-07	3.20425e-05
G1	Os01g0166500	1.45022	2.72575e-06	0.000111006	1.57341	3.38853e-11	7.75263e-09
G1	Os01g0170000	1.4056	0.000121671	0.00251543	1.99041	4.75174e-06	0.000356443
G1	Os01g0185400	-1.13183	3.06817e-05	0.000830403	-1.10423	9.80232e-06	0.000644446
G1	Os01g0188100	-0.871515	0.00480611	0.0419995	-0.927477	0.000495706	0.0132646
G1	Os01g0219000	1.38112	0.00323206	0.0318565	1.81538	4.09642e-06	0.000312898
G1	Os01g0231700	1.19064	3.65073e-05	0.000963943	0.997967	4.59647e-05	0.00225188
G1	Os01g0232800	-1.44728	1.62103e-05	0.000488908	-1.05981	2.67754e-05	0.00149779
G1	Os01g0234700	1.80971	6.17471e-05	0.00147545	2.01574	1.90494e-09	3.51476e-07
G1	Os01g0256500	2.38113	1.23962e-25	4.87398e-23	1.31078	9.40205e-09	1.50426e-06
G1	Os01g0275600	-1.09466	9.48105e-05	0.00204211	-0.771182	0.000791951	0.0188432
G1	Os01g0276300	1.64876	1.57504e-06	6.96529e-05	1.15109	1.57046e-05	0.000948036
G1	Os01g0279200	-0.869369	0.00143778	0.0171495	-1.03571	3.26753e-05	0.00172651
G1	Os01g0290000	-1.08669	1.06561e-05	0.000352353	-0.906027	0.0001543	0.00564835
G1	Os01g0300600	-1.72151	9.17965e-05	0.00200111	-1.48161	0.00220197	0.0379931
G1	Os01g0306400	0.986086	7.971e-05	0.00179032	1.15473	4.11654e-06	0.000312898
G1	Os01g0369000	-1.33771	3.00946e-07	1.686e-05	-0.819642	0.00182628	0.0332935
G1	Os01g0521400	-1.9238	7.53788e-12	1.15608e-09	-1.11399	8.34577e-06	0.000558312
G1	Os01g0540800	1.26459	0.000221475	0.00402132	1.08925	0.000284345	0.00881065
G1	Os01g0575000	-1.0089	0.00111547	0.0141147	-0.832207	0.000168745	0.00597674
G1	Os01g0585700	-1.66929	3.04636e-07	1.6917e-05	-1.09149	0.000161083	0.00580382
G1	Os01g0595100	-1.48018	1.5909e-06	7.02107e-05	-0.992304	0.000836472	0.0194686
G1	Os01g0598600	1.69351	1.52211e-05	0.000464256	1.73515	8.35955e-07	7.57805e-05
G1	Os01g0607400	-1.05856	2.69018e-05	0.000738263	-0.791575	0.00206857	0.0364332
G1	Os01g0616100	-1.47459	7.50806e-05	0.00171087	-0.868867	0.00304246	0.0468113
G1	Os01g0616366	-5.74521	2.49183e-06	0.000103158	-2.67714	2.539e-05	0.00144143
G1	Os01g0618000	1.29917	0.000862591	0.011543	2.08435	1.49665e-07	1.78343e-05
G1	Os01g0621900	-1.28485	6.9688e-05	0.00160661	-0.884661	0.000622989	0.0159078
G1	Os01g0624500	-0.94493	0.00347191	0.0335179	-0.882679	0.000560801	0.0146134
G1	Os01g0643900	1.89131	6.67877e-09	5.87107e-07	0.964373	0.000411831	0.0115469
G1	Os01g0644000	0.88163	0.000123496	0.00254828	0.825004	5.79621e-05	0.00270084
G1	Os01g0644200	1.89888	9.28604e-05	0.00201415	1.21185	4.49415e-05	0.00221598
G1	Os01g0652800	1.8929	0.00388904	0.0361094	1.24944	0.00128703	0.0259894
G1	Os01g0682001	1.68888	0.00304088	0.030444	1.84323	0.000162585	0.00581215
G1	Os01g0688000	7.33721	1.53442e-26	6.91287e-24	8.02679	2.65998e-22	1.38313e-19
G1	Os01g0706400	-1.22701	0.00124811	0.0153934	-1.03099	0.000992334	0.0217676
G1	Os01g0708350	-1.94067	3.72821e-08	2.72373e-06	-2.03956	1.13573e-10	2.3839e-08
G1	Os01g0728700	1.18681	1.3624e-05	0.000425706	0.912202	1.96956e-05	0.00116138
G1	Os01g0738400	1.45235	2.01201e-06	8.53132e-05	1.53925	2.57163e-06	0.000205722
G1	Os01g0743500	-0.916449	0.000459607	0.0071858	-1.0057	3.22371e-05	0.0017073
G1	Os01g0749000	1.6658	7.70304e-05	0.00174144	0.636315	0.00293939	0.0458734
G1	Os01g0750300	-4.36126	4.51513e-13	8.06939e-11	-1.00693	0.000212527	0.00706077
G1	Os01g0760600	-1.27453	1.22238e-05	0.000391034	-1.31137	9.24456e-09	1.48948e-06
G1	Os01g0768300	1.57287	0.00360908	0.0345185	0.938175	0.000633503	0.0160485
G1	Os01g0802600	3.14569	2.32712e-05	0.000649974	1.55182	5.21623e-05	0.00248629
G1	Os01g0815100	1.09415	2.2031e-07	1.31474e-05	0.99972	2.06993e-05	0.00120811
G1	Os01g0830000	-1.30999	0.000199093	0.00369244	-0.989353	1.4835e-05	0.000907516
G1	Os01g0841000	1.17977	0.00585245	0.0482362	1.28551	1.8757e-05	0.00111177
G1	Os01g0844500	1.87283	4.64994e-08	3.30773e-06	1.05278	0.000518683	0.0136859
G1	Os01g0851700	-0.760399	0.0044001	0.0393782	-0.974321	0.000352427	0.0102585
G1	Os01g0866133	-2.53841	9.05807e-06	0.000311912	-1.13922	0.000504443	0.0134044
G1	Os01g0899387	6.81864	7.96679e-25	2.92003e-22	8.80693	2.15001e-28	1.40543e-25
G1	Os01g0912400	-6.06301	0.00347088	0.0335179	-6.20749	0.0007256	0.0176315
G1	Os01g0919400	-1.06955	0.00228864	0.024513	-0.821381	0.00227198	0.0387336
G1	Os01g0920400	-0.84662	0.00419644	0.038258	-1.06953	4.37756e-05	0.00217727
G1	Os01g0921800	1.90193	0.00194561	0.0217295	1.55175	0.000229005	0.00749556
G1	Os01g0923700	-1.04851	0.00043479	0.00692876	-0.98823	0.000103074	0.00415736
G1	Os01g0924600	-1.12791	0.000165453	0.00323501	-0.923124	0.00289408	0.0456017
G1	Os01g0924900	-1.38309	0.00418396	0.0381604	-1.1051	0.00044723	0.0121811
G1	Os01g0928000	-2.98658	4.21244e-09	3.89291e-07	-1.31897	0.00187513	0.0339876
G1	Os01g0957000	-1.40681	8.86668e-05	0.00194925	-1.03848	0.000151571	0.00559323
G1	Os01g0958200	-3.86391	1.43086e-16	3.51618e-14	-0.733077	0.00157111	0.0302571
G1	Os01g0959200	-3.90387	0.00307766	0.0307411	-1.7258	0.00156691	0.0302271
G1	Os02g0104200	-1.25876	0.000519855	0.00787797	-0.983658	7.32175e-05	0.00324324
G1	Os02g0106966	2.51583	3.17996e-07	1.73653e-05	3.40371	2.33287e-14	7.02286e-12
G1	Os02g0133300	-1.48646	0.000259324	0.00457787	-1.2706	0.000322041	0.00960624
G1	Os02g0136150	2.45024	1.63854e-05	0.000492131	1.39089	0.000254308	0.00813751
G1	Os02g0137400	-1.34739	6.30945e-05	0.00149265	-1.25989	0.000260403	0.00825176
G1	Os02g0139100	0.841755	0.00110206	0.0140023	1.3204	0.000148906	0.00551264
G1	Os02g0139700	-0.84298	0.00286095	0.0291007	-0.94065	0.00103693	0.0224235
G1	Os02g0140200	-2.08283	0.00113973	0.0143796	-1.094	0.000984732	0.0216632
G1	Os02g0140800	0.926101	0.000268173	0.00468827	0.783668	0.000971989	0.0214654
G1	Os02g0143100	-1.01038	0.00460014	0.0406199	-1.5344	1.45421e-06	0.000125079
G1	Os02g0146400	-1.49673	4.25205e-05	0.00108689	-1.1615	0.000175357	0.00611584
G1	Os02g0158900	1.59687	7.98744e-06	0.000278594	1.22365	2.74204e-09	4.86319e-07
G1	Os02g0160250	-1.41558	9.56971e-06	0.000326412	-1.23536	2.56265e-05	0.00144767
G1	Os02g0161251	1.68092	0.00165819	0.019258	2.07668	0.000113389	0.00448052
G1	Os02g0175600	1.69626	1.53431e-10	1.91788e-08	1.17914	1.74639e-06	0.00014663
G1	Os02g0176000	3.17789	2.02572e-05	0.000587213	2.25409	7.19113e-05	0.00321253
G1	Os02g0177800	-1.46614	1.16034e-05	0.000376196	-1.06115	5.7533e-06	0.000419203
G1	Os02g0178100	1.63494	0.00333414	0.0325559	1.913	3.12746e-07	3.29738e-05
G1	Os02g0179800	-1.93368	3.85741e-09	3.6111e-07	-0.764197	0.00296436	0.0461372
G1	Os02g0181800	-1.10258	0.00460643	0.0406588	-1.01617	0.000749955	0.0181015
G1	Os02g0186200	-1.3767	0.0029255	0.0295487	-1.44223	8.63922e-05	0.00370144
G1	Os02g0193967	3.88113	7.86959e-07	3.83288e-05	2.46169	0.00244908	0.0408698
G1	Os02g0202400	-4.11218	2.65721e-13	4.82875e-11	-0.982308	0.000530314	0.013914
G1	Os02g0204300	-1.8308	2.63422e-08	2.02004e-06	-0.782654	0.00118622	0.0245829
G1	Os02g0205200	1.94443	3.89038e-06	0.000151312	1.06089	0.00257557	0.0422411
G1	Os02g0219800	0.995013	0.00101522	0.0131383	1.28601	3.0105e-06	0.00023833
G1	Os02g0220500	-0.850517	0.00124055	0.0153208	-0.978477	0.00022152	0.00730283
G1	Os02g0229000	0.943384	0.000192115	0.00360632	0.939894	7.77489e-06	0.000524725
G1	Os02g0237000	1.65549	4.52479e-06	0.000171966	1.45384	0.000792305	0.0188432
G1	Os02g0249800	-6.49337	1.20977e-32	6.88457e-30	-1.17263	0.00101471	0.0220679
G1	Os02g0274100	-1.17716	7.98236e-05	0.00179032	-1.12676	3.59177e-05	0.00185081
G1	Os02g0284600	1.41922	1.60024e-09	1.61706e-07	1.02559	5.96437e-06	0.000428064
G1	Os02g0307000	-1.24993	0.000224726	0.00407114	-0.979016	0.00103634	0.0224235
G1	Os02g0310200	1.04825	0.000178055	0.00341096	1.08862	0.000114528	0.00450995
G1	Os02g0313500	1.15729	0.00130899	0.0159605	0.99031	0.00330864	0.0498015
G1	Os02g0331200	-1.9093	0.000303904	0.00516254	-1.15277	0.00164979	0.0311688
G1	Os02g0332800	1.21829	0.000640563	0.00917042	0.84724	0.000843977	0.0195584
G1	Os02g0463401	2.695	2.28078e-10	2.7521e-08	1.27974	0.000313726	0.00944439
G1	Os02g0470600	2.94844	2.25903e-11	3.13151e-09	3.38278	9.39612e-17	3.41228e-14
G1	Os02g0478700	0.942393	0.00276912	0.0283667	0.975539	0.000899859	0.0204245
G1	Os02g0489500	2.24879	0.0039057	0.0362182	2.18992	0.00173548	0.0321506
G1	Os02g0489600	4.92574	2.0681e-12	3.41395e-10	5.05138	5.38371e-15	1.71075e-12
G1	Os02g0503400	1.18015	1.21436e-07	7.86241e-06	0.991481	0.000158281	0.00576642
G1	Os02g0513000	-1.45	5.69657e-07	2.92609e-05	-1.32726	7.01136e-05	0.00316396
G1	Os02g0524550	3.42749	0.000125595	0.00258175	2.24955	0.000667436	0.0166399
G1	Os02g0534000	3.56867	1.12861e-08	9.35102e-07	1.67155	0.00226168	0.0386397
G1	Os02g0537900	-0.968008	0.00105788	0.0135686	-0.987424	0.00243509	0.0406957
G1	Os02g0540700	2.65758	0.000203394	0.0037465	1.15896	0.00219628	0.0379522
G1	Os02g0548700	2.50509	0.000459617	0.0071858	1.92218	0.00111139	0.0235327
G1	Os02g0556800	1.41453	7.41566e-07	3.65293e-05	1.34038	3.82174e-06	0.000293414
G1	Os02g0557600	-1.50761	5.49503e-05	0.00134575	-1.21699	7.87941e-06	0.000530215
G1	Os02g0580700	-1.23282	0.000578073	0.00850396	-1.05486	0.000796566	0.0189248
G1	Os02g0582100	-1.73285	0.00424886	0.0384937	-2.21103	1.46163e-06	0.000125246
G1	Os02g0587000	0.849777	0.00479473	0.0419612	0.935522	5.20237e-05	0.00248486
G1	Os02g0593700	-1.74114	3.95905e-05	0.00102778	-1.01281	3.44053e-05	0.00178617
G1	Os02g0595400	1.58392	4.40734e-09	4.03851e-07	1.27376	2.04759e-05	0.00119813
G1	Os02g0610800	1.20399	0.00111478	0.0141147	1.32391	5.96846e-06	0.000428064
G1	Os02g0612800	-1.34024	1.79325e-05	0.000529767	-0.990843	7.54907e-05	0.00330239
G1	Os02g0620200	1.41727	0.000632505	0.00909066	1.20298	4.88438e-06	0.000364006
G1	Os02g0633600	2.18084	0.000495754	0.0075711	2.66684	0.000510418	0.013516
G1	Os02g0648300	-2.43913	0.000667695	0.00949303	-1.24162	0.00315927	0.0481552
G1	Os02g0651500	2.14111	2.9157e-06	0.000117197	1.01106	0.001216	0.0250535
G1	Os02g0658300	1.4505	0.00092803	0.0122295	1.09047	0.00100438	0.0219345
G1	Os02g0664100	2.01465	3.11795e-07	1.71131e-05	1.79532	7.60242e-06	0.000519211
G1	Os02g0668500	0.834777	0.00195983	0.0218336	1.06368	0.00312903	0.0478216
G1	Os02g0669366	1.98267	6.20525e-05	0.00147733	1.59312	6.45593e-06	0.000453083
G1	Os02g0669500	2.47368	0.00378428	0.0354939	1.38296	0.00313324	0.047854
G1	Os02g0674800	-1.5373	5.54412e-05	0.00135471	-0.928049	0.000875868	0.020044
G1	Os02g0689800	-1.36613	0.000195947	0.00366075	-1.09585	0.00104447	0.0225151
G1	Os02g0690700	-1.11388	0.000789148	0.0107194	-0.921404	0.000668388	0.0166399
G1	Os02g0697300	-1.15853	0.00396263	0.0365946	-0.880623	0.00114056	0.0240283
G1	Os02g0699600	1.04447	9.71519e-06	0.000330332	1.11302	2.22455e-07	2.45872e-05
G1	Os02g0717700	2.87614	0.000254116	0.00451542	2.34495	0.00324188	0.049124
G1	Os02g0717900	1.44035	6.31571e-05	0.00149265	1.61993	6.84898e-06	0.000476285
G1	Os02g0718600	1.05912	8.86965e-05	0.00194925	1.36513	3.36186e-05	0.00176413
G1	Os02g0719100	-0.953038	0.00123579	0.0152793	-0.951588	0.000296268	0.00901373
G1	Os02g0734900	1.40679	2.53499e-07	1.46968e-05	0.893765	8.40263e-05	0.00362041
G1	Os02g0741500	1.62994	6.70661e-07	3.32639e-05	2.70435	2.19203e-22	1.19408e-19
G1	Os02g0742100	-1.55717	7.63167e-05	0.00172992	-1.05132	0.000445426	0.0121465
G1	Os02g0764700	1.9529	5.80033e-06	0.000212237	1.98743	1.37424e-05	0.000849369
G1	Os02g0771200	0.958837	0.000572875	0.00843898	1.36505	3.44291e-05	0.00178617
G1	Os02g0776600	1.69316	3.37849e-06	0.000134549	1.49613	0.000164993	0.00587986
G1	Os02g0776700	-1.21776	0.00131895	0.0160326	-1.26089	3.47417e-05	0.00179832
G1	Os02g0786200	-1.26549	1.00878e-05	0.000338216	-1.03444	0.000857701	0.0196824
G1	Os02g0796500	-1.36338	0.000358764	0.00593594	-1.11971	0.000943777	0.0211914
G1	Os02g0799600	2.3901	2.27004e-10	2.7521e-08	1.59951	3.21585e-05	0.0017073
G1	Os02g0799700	1.24234	0.00117787	0.0147175	1.21301	0.000434561	0.0119787
G1	Os02g0804100	1.88397	4.29486e-16	1.00953e-13	0.947824	0.000229683	0.00750701
G1	Os02g0806600	-1.05971	6.10001e-05	0.00146407	-1.03308	2.69611e-05	0.00149945
G1	Os02g0815000	1.31232	1.02031e-07	6.74743e-06	0.818535	0.000156271	0.00570226
G1	Os02g0819300	-1.18699	0.000259154	0.00457787	-0.932588	0.000101063	0.00411242
G1	Os02g0827500	-1.5785	0.000189227	0.00356759	-1.54361	1.20721e-05	0.000762974
G1	Os02g0830801	1.33893	0.000632367	0.00909066	1.43089	0.0017682	0.0325721
G1	Os02g0832400	0.844199	0.00582059	0.0480971	1.02713	0.00122449	0.0251256
G1	Os03g0118450	2.19375	0.0030279	0.0303844	1.23386	0.00212626	0.037233
G1	Os03g0123800	2.04852	1.0817e-10	1.4007e-08	1.1841	0.00033672	0.00994042
G1	Os03g0132200	2.72647	1.9947e-08	1.55723e-06	1.48823	4.62695e-07	4.62271e-05
G1	Os03g0141000	1.26555	1.14288e-07	7.44424e-06	0.831965	6.81569e-05	0.00308785
G1	Os03g0151400	-3.52956	3.44221e-09	3.26482e-07	-1.97772	9.45133e-05	0.00389616
G1	Os03g0197300	-1.19116	4.46759e-06	0.000170994	-0.655861	0.00195726	0.0350667
G1	Os03g0203700	-2.81403	3.05873e-07	1.6917e-05	-1.27192	0.00228863	0.0388728
G1	Os03g0205000	-1.277	0.00222957	0.0240471	-0.986272	0.000385488	0.0109696
G1	Os03g0214600	-0.981261	0.00444778	0.0396419	-0.761678	0.00328694	0.049592
G1	Os03g0237500	1.37835	0.00247753	0.0259699	3.38659	1.43391e-15	4.75455e-13
G1	Os03g0241100	-1.14009	0.00243728	0.0256603	-1.14184	0.000171713	0.00605412
G1	Os03g0244200	1.34317	8.65166e-05	0.00191223	0.985843	0.00169246	0.0316873
G1	Os03g0266900	1.42696	1.84862e-05	0.000542422	4.03985	4.78266e-07	4.7575e-05
G1	Os03g0267000	1.93121	2.49178e-09	2.44931e-07	4.42424	1.12678e-05	0.0007201
G1	Os03g0302000	1.05998	0.00171135	0.0197165	1.28049	0.000287225	0.0088711
G1	Os03g0302200	-1.3233	9.9255e-05	0.00212514	-1.67927	4.82671e-05	0.00233963
G1	Os03g0306302	2.79781	1.20843e-06	5.53576e-05	2.10199	0.00162326	0.0309231
G1	Os03g0316200	1.18256	0.00197537	0.0219398	1.21251	0.00226138	0.0386397
G1	Os03g0321300	2.14596	0.000463315	0.00721844	1.3011	0.002127	0.037233
G1	Os03g0322200	2.2026	1.76576e-05	0.000523793	2.4852	2.90829e-07	3.12389e-05
G1	Os03g0334300	1.80424	8.73083e-12	1.32031e-09	0.784716	0.000729368	0.0176959
G1	Os03g0345200	1.52826	1.79737e-06	7.74265e-05	0.786969	0.000781805	0.0186711
G1	Os03g0352500	-1.57264	0.00110587	0.0140425	-1.45066	3.62442e-05	0.00186344
G1	Os03g0387900	-0.901678	0.000171663	0.0033204	-0.706418	0.00213314	0.0372383
G1	Os03g0395300	-1.4345	0.000570786	0.00842752	-1.15707	0.000367939	0.0105755
G1	Os03g0398600	1.45555	0.000457482	0.00716887	1.56012	7.14965e-07	6.67661e-05
G1	Os03g0408300	1.33491	3.04436e-07	1.6917e-05	0.76601	0.00065297	0.0164349
G1	Os03g0432100	-1.07281	6.88697e-05	0.00159114	-1.48805	1.14758e-07	1.41921e-05
G1	Os03g0596900	-1.22351	1.60747e-05	0.000485885	-0.990034	0.000115635	0.00453014
G1	Os03g0598800	1.10343	6.23506e-06	0.000223975	0.773685	0.000430661	0.0119287
G1	Os03g0599000	-7.3958	5.83363e-06	0.000212378	-5.81466	0.000320493	0.00958505
G1	Os03g0607500	-1.89655	1.36823e-05	0.000425726	-0.910243	0.000147912	0.00548474
G1	Os03g0622500	2.09672	2.47714e-10	2.9433e-08	2.37311	1.88118e-17	7.42063e-15
G1	Os03g0626200	1.42716	1.57155e-07	9.79387e-06	1.0356	8.70937e-05	0.00371279
G1	Os03g0638800	-0.968314	0.0027914	0.0285679	-0.953535	0.00250403	0.0414243
G1	Os03g0643300	-1.03626	0.00245261	0.025759	-1.00396	0.000977328	0.0215625
G1	Os03g0668500	1.87707	1.60061e-05	0.000485459	1.41785	2.98672e-05	0.00161927
G1	Os03g0669800	-1.36682	0.000274874	0.00477441	-1.15081	0.000802132	0.0189979
G1	Os03g0670000	1.28518	0.000197716	0.0036827	1.17825	0.000419995	0.0116757
G1	Os03g0670700	0.871818	0.0013758	0.016541	0.765839	0.00128537	0.0259788
G1	Os03g0674600	2.55027	0.000891719	0.0118376	2.45035	0.00226981	0.0387255
G1	Os03g0681201	2.7859	0.00377411	0.0354541	3.06808	0.000432434	0.0119489
G1	Os03g0681900	-1.11332	0.00320182	0.031703	-0.693542	0.00282945	0.0450548
G1	Os03g0690500	1.5162	5.19806e-06	0.00019281	1.75893	1.15577e-07	1.42166e-05
G1	Os03g0694500	-7.47989	4.50606e-06	0.000171618	-8.15132	9.63732e-09	1.5312e-06
G1	Os03g0713400	-1.62402	7.10969e-06	0.00025164	-0.949162	0.000568471	0.0147628
G1	Os03g0719100	1.80207	0.00111021	0.0140811	1.64757	0.00094198	0.0211913
G1	Os03g0726400	-1.33951	0.000529157	0.0079815	-1.05239	0.000433434	0.011962
G1	Os03g0734200	3.02681	2.05358e-07	1.24387e-05	0.991861	0.00302095	0.0466686
G1	Os03g0744300	-1.41401	6.28305e-05	0.00148818	-0.968855	0.00248043	0.0412126
G1	Os03g0745600	1.16638	2.79719e-07	1.59182e-05	2.3084	1.38907e-11	3.21015e-09
G1	Os03g0747200	-1.63096	0.000681065	0.00962616	-1.13911	0.000129813	0.00499159
G1	Os03g0747400	1.636	1.32649e-15	3.05164e-13	0.927284	0.000770199	0.0184904
G1	Os03g0752700	-1.48887	6.62213e-07	3.29204e-05	-0.95139	0.000375002	0.0107515
G1	Os03g0755700	2.66003	1.62257e-06	7.13173e-05	2.06657	0.000496822	0.0132691
G1	Os03g0758600	-1.80869	0.00141532	0.016947	-1.56355	0.000411239	0.0115445
G1	Os03g0776000	-0.840585	0.00215553	0.0234237	-1.06357	1.00856e-05	0.000657403
G1	Os03g0776900	1.33281	0.00366841	0.0348432	2.05175	8.47325e-07	7.63226e-05
G1	Os03g0785900	-8.52246	4.01112e-08	2.88174e-06	-4.60042	4.98664e-08	6.75085e-06
G1	Os03g0793000	1.07725	0.00094915	0.0124472	1.04069	0.000251823	0.00806927
G1	Os03g0794300	2.35254	0.00184628	0.0209145	1.54705	0.000379049	0.0108403
G1	Os03g0794700	0.809239	0.000329401	0.00552107	0.875162	0.000102221	0.00413202
G1	Os03g0796301	2.07268	5.51502e-11	7.40759e-09	1.22223	3.38343e-06	0.000262405
G1	Os03g0798600	-0.880699	0.00222429	0.0240141	-1.45004	1.94863e-07	2.21804e-05
G1	Os03g0802800	-1.56333	1.96948e-07	1.19972e-05	-1.19341	3.90171e-05	0.00197932
G1	Os03g0803800	2.31344	5.30632e-15	1.14749e-12	2.66199	3.77873e-12	9.29608e-10
G1	Os03g0812200	-1.19328	0.00235335	0.0249834	-1.33195	4.47058e-07	4.48607e-05
G1	Os03g0815100	0.650242	0.00175118	0.0200685	0.911397	9.35366e-05	0.00386725
G1	Os03g0818400	1.00034	0.000948905	0.0124472	0.966508	0.000113878	0.0044921
G1	Os03g0822400	2.24803	7.20927e-08	4.94922e-06	1.6829	7.39282e-07	6.79498e-05
G1	Os03g0828300	0.958372	0.00369826	0.0350306	1.24759	2.25114e-06	0.000183513
G1	Os03g0857100	2.01183	3.03695e-07	1.6917e-05	1.11449	0.000508045	0.0134688
G1	Os04g0103601	3.50451	0.000606793	0.00880665	3.51403	1.13198e-06	9.99945e-05
G1	Os04g0106000	1.36206	0.00195845	0.0218307	1.10089	0.000101377	0.00411242
G1	Os04g0182600	1.63269	6.15077e-05	0.00147298	1.34845	0.0028635	0.0453275
G1	Os04g0218600	3.05851	2.40421e-10	2.87243e-08	3.62945	7.70154e-06	0.000523512
G1	Os04g0266900	-1.45579	1.04024e-05	0.000346613	-1.02071	6.43307e-05	0.00294136
G1	Os04g0281900	0.869314	0.00301487	0.0302817	0.777276	0.00109209	0.0233074
G1	Os04g0306400	1.26298	1.41383e-08	1.14082e-06	0.892494	2.62247e-05	0.00147782
G1	Os04g0306750	2.32044	1.2631e-05	0.000401093	1.33457	0.000497032	0.0132691
G1	Os04g0307200	-0.986182	5.93582e-05	0.00143079	-0.825604	0.00139592	0.0275079
G1	Os04g0343050	9.0947	1.36801e-10	1.71995e-08	9.58841	2.61014e-12	6.49101e-10
G1	Os04g0377932	-2.53875	3.17898e-10	3.73617e-08	-1.23664	0.000625577	0.0159383
G1	Os04g0397100	-1.48478	4.93212e-07	2.59506e-05	-0.774558	0.00172695	0.0320186
G1	Os04g0405500	2.33091	4.29377e-08	3.07459e-06	1.95573	6.12103e-08	8.09497e-06
G1	Os04g0414500	1.16827	1.46311e-05	0.000450068	1.7111	1.9754e-10	4.07163e-08
G1	Os04g0437600	-1.17924	0.00178485	0.0203788	-1.09693	0.000419286	0.0116757
G1	Os04g0445100	2.14798	1.31392e-05	0.000413588	3.62718	0.000141645	0.00529526
G1	Os04g0476600	-1.91561	2.99875e-08	2.26741e-06	-1.58614	8.73338e-08	1.11626e-05
G1	Os04g0476800	-1.13961	0.0042676	0.0385618	-1.38581	1.36903e-06	0.000118644
G1	Os04g0495300	2.71223	3.6733e-06	0.000144526	1.73398	0.000192984	0.00659406
G1	Os04g0501600	-1.02213	0.000670446	0.00951964	-0.839475	0.00247427	0.0412
G1	Os04g0508100	1.16352	0.000641531	0.00917533	1.03156	0.00222892	0.0383136
G1	Os04g0527900	1.82239	8.9887e-05	0.00196941	0.995734	0.00180941	0.0331285
G1	Os04g0531100	-1.13981	0.00317103	0.0314413	-0.975418	0.00268775	0.0435068
G1	Os04g0549600	-1.18654	1.40792e-05	0.000435568	-1.51124	2.68122e-08	3.81016e-06
G1	Os04g0565750	1.75912	1.91034e-08	1.51323e-06	1.21485	0.000196521	0.00667357
G1	Os04g0566500	-1.22711	6.60202e-06	0.000236372	-0.873164	0.00119824	0.0247647
G1	Os04g0568850	2.35142	0.00332598	0.0325303	2.53865	0.000475228	0.0127864
G1	Os04g0586200	1.67473	2.31738e-05	0.000649136	2.25104	1.05075e-14	3.24865e-12
G1	Os04g0598200	1.16147	0.000824758	0.0111124	1.1927	1.33447e-05	0.000827407
G1	Os04g0601800	1.27049	0.000284538	0.00491464	1.13402	0.00017292	0.00605855
G1	Os04g0608500	-1.15003	2.60126e-06	0.00010674	-0.801821	0.000302589	0.0091938
G1	Os04g0609100	-2.20435	9.19819e-11	1.20552e-08	-1.25695	6.14562e-06	0.000436663
G1	Os04g0619900	-3.03207	8.89423e-09	7.63245e-07	-1.68521	6.30277e-05	0.0028898
G1	Os04g0625350	2.54703	0.0022682	0.0243424	3.70087	0.000232585	0.0075587
G1	Os04g0628900	2.1721	4.0755e-06	0.000157944	1.58083	0.000677348	0.0167896
G1	Os04g0643550	-1.83739	0.000691104	0.00970269	-1.38011	0.00300898	0.0465467
G1	Os04g0645600	-2.05887	5.81291e-06	0.000212338	-0.805213	0.00163687	0.0310274
G1	Os04g0658200	2.56517	8.229e-10	8.85334e-08	1.48816	0.000116872	0.00455521
G1	Os04g0661200	-1.03015	1.49844e-06	6.68118e-05	-1.19351	1.84388e-06	0.000153404
G1	Os04g0663100	-1.27227	0.000155112	0.00308017	-1.08233	9.7284e-05	0.00400317
G1	Os04g0670500	1.328	0.0020396	0.0224999	1.90946	1.56067e-05	0.000947123
G1	Os04g0671800	-1.43717	2.10807e-05	0.000602207	-0.769149	0.00150303	0.0291918
G1	Os04g0675101	2.72964	3.99222e-05	0.00103391	2.42094	2.6533e-05	0.00148786
G1	Os04g0685300	-2.11103	0.000300807	0.0051244	-1.28018	0.00225033	0.0385899
G1	Os04g0693400	1.14585	0.00499002	0.0429063	1.50807	3.94753e-07	4.03195e-05
G1	Os05g0113000	-1.29355	4.18523e-05	0.00107107	-1.26122	1.04769e-05	0.000675211
G1	Os05g0113500	-0.958418	0.000195937	0.00366075	-0.702663	0.00223995	0.0384454
G1	Os05g0117600	-1.06239	0.000631799	0.00909066	-0.867616	0.00235537	0.0397408
G1	Os05g0124000	-1.49559	0.00403043	0.0370255	-1.6238	2.9657e-05	0.00161169
G1	Os05g0126300	-1.90141	3.77605e-08	2.7494e-06	-0.936458	0.00113896	0.0240168
G1	Os05g0129000	-1.06494	0.000495308	0.00756964	-0.663468	0.00196822	0.0352078
G1	Os05g0137400	-1.12092	0.00022721	0.00410821	-0.805729	0.00273854	0.0439857
G1	Os05g0149600	-0.93812	5.70967e-05	0.00138576	-0.781805	0.000958151	0.0213037
G1	Os05g0150400	-1.27753	0.00361158	0.0345271	-1.10659	0.00180419	0.0331018
G1	Os05g0152366	3.07549	0.00373203	0.035233	2.30539	0.0002482	0.00798674
G1	Os05g0160200	1.26076	1.52376e-06	6.7801e-05	0.877658	5.66147e-05	0.00265428
G1	Os05g0163250	1.86331	5.20861e-12	8.28207e-10	2.44208	2.50382e-12	6.29505e-10
G1	Os05g0179100	2.65893	0.00166647	0.0193126	3.46866	0.000296063	0.00901373
G1	Os05g0182600	-0.961179	0.0033395	0.0325741	-1.2622	9.36428e-05	0.00386725
G1	Os05g0199100	-2.23791	0.000441099	0.0069904	-1.87861	7.22554e-05	0.00321253
G1	Os05g0207900	-1.00893	0.00124241	0.0153351	-1.01008	3.13094e-05	0.00168548
G1	Os05g0215700	0.889077	0.000777776	0.0106183	1.5173	1.75469e-05	0.00104546
G1	Os05g0224900	1.2813	0.0010868	0.0138491	1.34841	0.000957029	0.0213037
G1	Os05g0247800	-8.07717	2.38222e-07	1.39988e-05	-2.3785	5.1804e-05	0.00248171
G1	Os05g0279400	-1.14473	2.22923e-07	1.32437e-05	-0.717596	0.00143213	0.0280287
G1	Os05g0296530	-4.51459	0.00351173	0.0337967	-1.35515	3.22095e-09	5.59207e-07
G1	Os05g0298900	1.99462	2.82043e-05	0.000770098	1.98408	3.2619e-08	4.52298e-06
G1	Os05g0316800	2.19539	1.0141e-05	0.000339471	2.149	2.14809e-07	2.38574e-05
G1	Os05g0317200	-1.80767	2.86039e-07	1.62352e-05	-0.984792	0.000575097	0.0148986
G1	Os05g0331800	-2.86792	8.89969e-12	1.3365e-09	-1.03361	0.00299301	0.046377
G1	Os05g0373900	-1.2486	3.63851e-07	1.96216e-05	-1.30585	2.13102e-08	3.10545e-06
G1	Os05g0392050	1.63062	7.61513e-05	0.00172799	2.34751	2.47867e-10	4.97452e-08
G1	Os05g0407100	2.18937	0.000120309	0.00249625	2.27108	1.54678e-06	0.000131557
G1	Os05g0418000	-0.841801	0.000175108	0.00337496	-1.20182	5.55077e-07	5.38119e-05
G1	Os05g0421600	1.05406	0.000416068	0.00671207	1.43791	3.02009e-07	3.20425e-05
G1	Os05g0427200	0.894405	0.000617824	0.00892813	1.05248	9.17979e-05	0.00383256
G1	Os05g0435400	1.66317	0.000841934	0.0113156	2.04883	6.80471e-10	1.31936e-07
G1	Os05g0437800	2.72786	1.76435e-11	2.49372e-09	2.12074	1.89294e-12	4.86613e-10
G1	Os05g0439400	1.42332	0.000184211	0.00349436	1.24776	0.000505737	0.0134232
G1	Os05g0460900	-4.46879	8.65482e-23	2.79344e-20	-1.21107	3.56247e-05	0.00183986
G1	Os05g0463300	-6.04502	0.0054946	0.0461619	-6.13589	0.001963	0.0351421
G1	Os05g0474600	-0.586155	0.00602577	0.0492097	-0.931116	0.00169137	0.0316873
G1	Os05g0475300	-1.06638	0.00183815	0.0208598	-1.11335	1.00113e-05	0.000654422
G1	Os05g0490700	-0.749568	0.00367446	0.0348816	-0.844626	0.000807324	0.0190617
G1	Os05g0494600	1.56262	3.11738e-05	0.000841614	1.37037	4.10439e-05	0.00206383
G1	Os05g0494800	1.70722	3.17129e-07	1.73618e-05	2.39338	2.60471e-07	2.83777e-05
G1	Os05g0495300	2.56828	3.10374e-26	1.34237e-23	2.51076	1.0859e-20	5.17591e-18
G1	Os05g0500450	1.69785	1.40497e-09	1.44678e-07	1.35802	2.611e-08	3.73356e-06
G1	Os05g0508700	-1.146	0.000291071	0.00499934	-1.1554	4.50604e-05	0.00221707
G1	Os05g0512600	1.18098	0.00173185	0.0198891	1.21056	3.43682e-07	3.57414e-05
G1	Os05g0521500	-1.06448	0.000433918	0.00692508	-1.00699	0.000809088	0.0190836
G1	Os05g0524100	1.0412	4.98288e-05	0.00122948	1.20118	2.82677e-05	0.0015584
G1	Os05g0541900	-4.45221	1.52501e-12	2.59672e-10	-3.21059	1.43912e-16	4.98871e-14
G1	Os05g0545000	-1.27087	1.05591e-05	0.000350252	-0.989751	0.000397644	0.0112595
G1	Os05g0552300	1.09448	0.0010957	0.0139298	0.98961	0.000444665	0.0121402
G1	Os05g0557600	-1.07772	0.000117654	0.00245113	-0.758154	0.0015401	0.0298356
G1	Os05g0560200	1.88679	0.000375968	0.00617336	1.7583	3.27123e-13	9.12713e-11
G1	Os05g0563050	-1.77964	6.71726e-12	1.05062e-09	-1.1571	7.20901e-06	0.0004953
G1	Os05g0567100	-0.930728	0.000421426	0.00678075	-1.09083	1.62304e-05	0.000974634
G1	Os05g0593800	-1.0615	0.000589462	0.00863625	-0.873959	0.00128183	0.0259301
G1	Os06g0102900	-1.26419	0.000700885	0.00979743	-1.38543	0.00011593	0.00453394
G1	Os06g0113150	1.94797	6.62004e-05	0.00154766	2.11432	2.34548e-06	0.000189619
G1	Os06g0116100	-1.37362	5.02934e-07	2.6334e-05	-0.749603	0.000750044	0.0181015
G1	Os06g0131300	1.79776	5.59402e-05	0.00136075	1.55734	2.92615e-05	0.00159779
G1	Os06g0133000	-5.06002	1.13591e-25	4.63474e-23	-2.06336	1.08658e-18	4.60368e-16
G1	Os06g0133400	1.77498	4.24217e-09	3.9037e-07	1.57199	1.44234e-05	0.000887081
G1	Os06g0133500	2.83694	3.16871e-23	1.05421e-20	2.24109	3.01931e-09	5.31376e-07
G1	Os06g0133600	2.35534	4.98305e-05	0.00122948	2.61901	2.13321e-10	4.3191e-08
G1	Os06g0136900	1.61384	6.01971e-06	0.000218051	0.982557	0.00157416	0.0302678
G1	Os06g0143400	-1.43123	0.000370664	0.00610016	-1.51615	0.00111189	0.0235327
G1	Os06g0181200	-0.899055	0.000182376	0.00346867	-0.874169	0.000876088	0.020044
G1	Os06g0181566	1.78812	3.36682e-09	3.20738e-07	1.13602	0.000160463	0.00579393
G1	Os06g0194000	-1.27358	5.60141e-06	0.000206355	-0.872096	5.37022e-05	0.00253854
G1	Os06g0195800	0.942007	0.000592907	0.00866911	1.40911	4.83414e-07	4.78789e-05
G1	Os06g0229000	1.56558	3.29174e-07	1.78406e-05	3.11609	0.00165715	0.0312821
G1	Os06g0253100	1.95207	0.00137363	0.0165393	4.00326	0.000526466	0.0138289
G1	Os06g0255200	2.95531	3.0496e-29	1.49881e-26	3.93976	2.69248e-27	1.71114e-24
G1	Os06g0256500	-0.769347	0.0011843	0.0147867	-0.905566	0.000129621	0.00499159
G1	Os06g0256800	1.967	0.00183856	0.0208598	1.75919	0.00106157	0.0228268
G1	Os06g0264650	1.05539	0.00127898	0.0157237	1.20085	7.03478e-07	6.59626e-05
G1	Os06g0270900	-1.56827	1.66915e-05	0.000497867	-1.11379	5.73207e-06	0.000419203
G1	Os06g0275900	-1.73587	1.07367e-05	0.000353933	-1.10016	4.35987e-05	0.00217319
G1	Os06g0301300	1.71256	5.00327e-07	2.62611e-05	2.43984	4.78331e-12	1.15197e-09
G1	Os06g0343100	-1.4408	0.0042762	0.0385618	-1.15064	0.000360311	0.0103954
G1	Os06g0496000	-0.961199	0.000474604	0.0073376	-0.96935	0.000152072	0.00560265
G1	Os06g0505302	1.93963	9.6896e-07	4.58894e-05	1.91491	7.73403e-06	0.000523512
G1	Os06g0528600	-1.39684	2.20413e-07	1.31474e-05	-1.10688	1.56601e-05	0.00094785
G1	Os06g0566100	-1.25108	0.00026818	0.00468827	-1.19216	0.000380743	0.0108752
G1	Os06g0568000	-1.58386	0.000144143	0.00289154	-1.68673	1.38972e-07	1.67344e-05
G1	Os06g0606000	-1.21889	0.000690054	0.00970248	-1.034	0.000292545	0.0089558
G1	Os06g0633800	-1.48673	2.56401e-07	1.47495e-05	-1.19027	0.000737807	0.0178817
G1	Os06g0639100	-1.47906	0.000566075	0.00837929	-0.868705	0.000349151	0.0102384
G1	Os06g0643900	-2.22784	8.60387e-07	4.1531e-05	-1.50374	6.61623e-08	8.55214e-06
G1	Os06g0647500	2.72499	5.57098e-13	9.7945e-11	1.34303	1.99406e-06	0.000165298
G1	Os06g0647700	4.0294	1.76842e-20	5.23864e-18	2.49839	8.37974e-12	1.9765e-09
G1	Os06g0647801	2.91284	9.54542e-12	1.41383e-09	2.03977	3.68767e-13	1.01651e-10
G1	Os06g0647900	2.35627	5.8555e-12	9.24271e-10	1.92816	1.44464e-13	4.1315e-11
G1	Os06g0648200	3.71987	1.39661e-23	4.71903e-21	2.51542	1.50821e-16	5.1502e-14
G1	Os06g0651200	2.04629	1.00667e-08	8.37277e-07	1.10495	0.000943836	0.0211914
G1	Os06g0654900	1.70024	8.94169e-11	1.17905e-08	1.22919	1.81766e-07	2.10031e-05
G1	Os06g0661500	1.0054	7.16332e-05	0.0016427	0.776872	0.000467418	0.0126109
G1	Os06g0661600	1.27711	5.33424e-07	2.76626e-05	1.13316	4.70597e-06	0.000354171
G1	Os06g0662000	-1.02915	8.42535e-05	0.00187447	-0.972302	1.9171e-05	0.00113337
G1	Os06g0694000	-1.49918	0.000235708	0.00423705	-0.766645	0.00157948	0.0303416
G1	Os06g0695800	1.55207	1.19936e-05	0.000385382	0.795506	0.000805396	0.0190555
G1	Os06g0698400	1.26893	0.000309638	0.00523528	1.24924	0.00120634	0.0248871
G1	Os06g0701400	1.55053	1.89673e-11	2.66343e-09	0.896534	0.00075817	0.0182399
G1	Os06g0704400	-0.860001	0.00289391	0.0293256	-1.00019	0.000949265	0.0212507
G1	Os06g0712200	1.5175	3.02124e-10	3.57018e-08	1.13864	0.000162474	0.00581215
G1	Os06g0713000	2.24428	1.14343e-05	0.000372442	1.4456	8.97797e-07	8.05517e-05
G1	Os06g0727200	-1.0833	1.81095e-05	0.000533541	-1.10005	3.7658e-07	3.88097e-05
G1	Os06g0728902	3.14533	0.000960762	0.012569	3.0341	3.60115e-06	0.000277409
G1	Os07g0113200	1.50349	0.000475207	0.0073376	1.17502	0.00324863	0.0491896
G1	Os07g0152800	-1.14019	1.19762e-06	5.49863e-05	-0.93229	5.18492e-05	0.00248171
G1	Os07g0162900	1.65008	1.14668e-05	0.000372885	1.63527	2.73731e-07	2.9541e-05
G1	Os07g0170016	2.30908	0.000136519	0.00276944	1.87293	5.99568e-08	7.9753e-06
G1	Os07g0173100	1.39023	1.29399e-05	0.000407907	1.2014	0.000258156	0.00820325
G1	Os07g0179200	-1.86313	2.86791e-06	0.000115706	-1.2185	0.000704189	0.0172939
G1	Os07g0192000	1.0984	0.00308752	0.030811	0.99185	0.000256022	0.0081695
G1	Os07g0203700	-1.22383	7.36635e-05	0.00168035	-1.01507	0.000454179	0.0123264
G1	Os07g0213800	-5.39577	2.38305e-36	1.56162e-33	-0.869641	0.000811912	0.0191108
G1	Os07g0227600	1.30022	1.98671e-05	0.000577455	1.255	4.38919e-05	0.00217832
G1	Os07g0259100	1.08259	0.00259718	0.026976	1.05099	0.00170433	0.0317795
G1	Os07g0446100	-1.41475	2.20204e-06	9.19286e-05	-1.24407	0.000201668	0.00678525
G1	Os07g0448800	1.14111	0.00099846	0.012968	0.795163	0.000628623	0.0159803
G1	Os07g0496500	-2.25235	0.000115987	0.00241943	-1.8006	0.000270168	0.00846736
G1	Os07g0508000	-1.29718	0.000152936	0.00304253	-0.973642	0.00192376	0.0346166
G1	Os07g0522600	-6.77429	0.000353963	0.00586548	-2.511	0.00268075	0.0434985
G1	Os07g0529800	1.1634	9.45418e-07	4.50323e-05	0.893426	0.000705239	0.0172939
G1	Os07g0564200	3.14924	0.0038374	0.0357593	3.54449	0.000713402	0.017438
G1	Os07g0564700	-1.33379	0.00105243	0.0135148	-1.37407	6.02959e-06	0.000429754
G1	Os07g0564750	1.91444	0.00587366	0.0483361	1.79165	0.0018239	0.0332767
G1	Os07g0571200	1.54557	0.00145116	0.0172709	2.27226	3.95667e-05	0.00200276
G1	Os07g0613200	1.30303	1.73778e-06	7.51592e-05	0.899668	0.000713363	0.017438
G1	Os07g0617800	-1.36561	0.00375574	0.0353443	-1.0848	0.000848103	0.0195584
G1	Os07g0623000	1.58765	4.5079e-11	6.09271e-09	1.32359	5.50418e-07	5.35873e-05
G1	Os07g0627500	1.67872	3.66474e-05	0.000966464	1.20241	2.95904e-07	3.16355e-05
G1	Os07g0629000	2.11291	0.00442085	0.0395208	2.20515	0.00118198	0.0245395
G1	Os07g0631200	1.94323	0.000258763	0.00457543	2.60319	2.28557e-12	5.81018e-10
G1	Os07g0635900	2.14496	0.00430487	0.0386919	3.01752	7.82514e-05	0.003409
G1	Os07g0645200	2.98599	6.08628e-14	1.24166e-11	3.57567	3.66091e-17	1.39597e-14
G1	Os07g0645400	-0.938333	0.00299094	0.0300553	-1.04148	0.000193104	0.00659406
G1	Os07g0646300	-1.57472	0.00444767	0.0396419	-1.55623	0.000406553	0.011441
G1	Os07g0663300	-2.06367	0.00245967	0.0258206	-1.28691	0.000171223	0.00605412
G1	Os07g0669100	-0.815845	0.00344614	0.0333435	-1.14577	3.43689e-05	0.00178617
G1	Os07g0674200	1.2461	4.89765e-08	3.47251e-06	0.85546	0.000500437	0.0133289
G1	Os07g0675200	1.52887	0.00613126	0.0498996	2.21853	2.3347e-06	0.000189417
G1	Os08g0110100	0.817253	0.00597025	0.048867	0.802935	0.0032868	0.049592
G1	Os08g0115200	3.11705	0.0021722	0.0235813	1.68957	0.000458234	0.012407
G1	Os08g0116500	1.10407	1.65742e-06	7.24889e-05	0.745642	0.00100446	0.0219345
G1	Os08g0116700	2.46855	0.000168466	0.00327972	3.30646	1.04897e-09	1.96717e-07
G1	Os08g0117300	0.693165	0.00384435	0.0358006	0.688241	0.00200714	0.0356809
G1	Os08g0128500	1.24798	2.44195e-07	1.42338e-05	0.859989	9.2255e-05	0.00384428
G1	Os08g0129200	1.11924	0.00169751	0.0195779	1.14755	3.06631e-06	0.000241911
G1	Os08g0129800	1.6976	3.41375e-15	7.58966e-13	0.946481	2.01194e-05	0.00118029
G1	Os08g0135800	-1.9431	0.000823633	0.0111041	-1.047	0.000627705	0.0159747
G1	Os08g0150700	1.37685	0.000426308	0.00682882	1.3971	0.00108234	0.023143
G1	Os08g0154600	-1.96159	7.10557e-08	4.89357e-06	-1.27729	1.74964e-06	0.00014663
G1	Os08g0157900	-1.4386	0.000608193	0.00882105	-0.844954	0.000984032	0.0216632
G1	Os08g0158500	-2.21439	1.02966e-05	0.000344147	-1.18106	0.000219091	0.00723317
G1	Os08g0176800	-1.24331	7.06569e-05	0.00162376	-1.23949	8.33847e-07	7.57805e-05
G1	Os08g0187800	-1.8393	3.2604e-07	1.77151e-05	-0.905536	3.39931e-05	0.0017797
G1	Os08g0191150	-2.58138	1.50461e-13	2.86552e-11	-2.23651	7.77043e-17	2.86742e-14
G1	Os08g0191700	-1.37107	0.000211879	0.00386983	-1.01473	7.42085e-05	0.00325877
G1	Os08g0250900	-0.931145	0.000187824	0.00354734	-0.800911	0.00319719	0.0485714
G1	Os08g0268000	1.90885	1.77325e-07	1.09249e-05	1.31525	0.00299236	0.046377
G1	Os08g0287200	1.97943	0.00362616	0.0345722	1.58522	0.000231143	0.00752251
G1	Os08g0305100	3.38821	9.23021e-05	0.0020101	3.20718	0.00308339	0.0472505
G1	Os08g0332800	1.62613	1.25476e-05	0.00039962	2.14935	9.09836e-08	1.15006e-05
G1	Os08g0390000	-1.11218	0.000947943	0.0124464	-0.922778	0.00035864	0.0103865
G1	Os08g0398000	-1.09646	0.00234457	0.0249269	-1.17948	0.00109521	0.0233309
G1	Os08g0398400	-1.16252	0.00371568	0.0351648	-1.04855	0.000311496	0.0093896
G1	Os08g0424200	-1.3888	0.000749519	0.0103238	-1.28572	2.52399e-05	0.00143648
G1	Os08g0431100	-0.970884	0.000160851	0.00316218	-0.813619	0.0017224	0.0319601
G1	Os08g0440300	0.999835	0.000390455	0.00637734	0.978334	0.000132923	0.0050681
G1	Os08g0441400	1.29967	0.000527844	0.00797111	1.0796	0.000723405	0.017626
G1	Os08g0444440	1.39604	4.84175e-07	2.55373e-05	1.43571	0.000134975	0.00511185
G1	Os08g0475100	2.352	0.000490624	0.00751535	2.64169	3.63568e-15	1.17156e-12
G1	Os08g0477800	-1.70212	0.000408858	0.00661794	-1.27912	0.000908587	0.0205614
G1	Os08g0480100	-1.09485	4.48615e-05	0.00113865	-0.832487	0.000523196	0.0137747
G1	Os08g0490100	1.0031	0.000273611	0.00476012	0.897583	0.00138537	0.0273476
G1	Os08g0513700	-0.914389	0.00571161	0.047454	-0.799553	0.00095298	0.0212922
G1	Os08g0520600	1.71286	0.000169084	0.00328522	2.47576	9.94855e-14	2.88118e-11
G1	Os08g0530400	-1.56495	0.00155999	0.018394	-1.19328	0.000604915	0.0155329
G1	Os08g0538600	-1.15462	0.000197051	0.00367346	-1.15275	3.77538e-05	0.00193237
G1	Os08g0540300	-1.14072	3.00251e-07	1.686e-05	-0.700201	0.00214989	0.0373479
G1	Os08g0545200	-1.83136	0.000196768	0.00367136	-1.33832	5.39424e-08	7.2597e-06
G1	Os08g0546100	-7.89416	2.4995e-07	1.453e-05	-1.4176	8.89261e-05	0.0037331
G1	Os08g0564750	1.38248	0.00115131	0.0144919	1.03255	0.00179387	0.0329673
G1	Os09g0127700	1.01663	7.33773e-05	0.00167559	0.87814	6.87026e-05	0.00310642
G1	Os09g0249600	-1.30133	0.000640763	0.00917042	-1.10256	0.00166789	0.0313975
G1	Os09g0252700	1.4693	4.85404e-05	0.00120795	1.78534	3.26463e-06	0.000254262
G1	Os09g0325700	2.03098	1.24115e-07	7.98808e-06	1.69767	2.5743e-07	2.81806e-05
G1	Os09g0346400	-0.958694	6.86495e-05	0.00158775	-0.799871	0.00096857	0.0214654
G1	Os09g0378700	0.881246	0.00401052	0.0369317	2.23339	8.25963e-13	2.19735e-10
G1	Os09g0381600	1.99284	0.00426448	0.038559	1.86417	0.000290593	0.00893233
G1	Os09g0397300	-1.52691	0.000441244	0.0069904	-1.79535	0.000107146	0.00428566
G1	Os09g0397700	1.29872	9.47444e-06	0.000323673	0.898161	0.000287315	0.0088711
G1	Os09g0444700	0.919361	0.00358418	0.0343259	1.10925	6.87018e-06	0.000476312
G1	Os09g0445600	3.21991	2.3276e-05	0.000649974	3.34466	1.95219e-08	2.88155e-06
G1	Os09g0454500	-4.11682	1.43014e-05	0.000441181	-2.04948	2.46259e-07	2.70873e-05
G1	Os09g0464300	4.58697	0.00528933	0.0450145	2.7279	0.00292776	0.045802
G1	Os09g0475800	0.986028	0.0042299	0.0384173	0.938636	6.21115e-05	0.00286239
G1	Os09g0479800	1.08913	0.000514373	0.0078223	0.808271	0.000954256	0.0212999
G1	Os09g0485900	0.788859	0.00111526	0.0141147	0.77023	0.000290385	0.00893233
G1	Os09g0486500	1.27585	4.4925e-07	2.38699e-05	1.19278	0.000159959	0.00579393
G1	Os09g0488000	1.83076	0.000181544	0.00345893	1.48836	0.00170802	0.0317919
G1	Os09g0494500	1.43048	1.83979e-05	0.000540565	2.70541	5.56765e-15	1.74496e-12
G1	Os09g0505000	1.57021	1.36057e-05	0.000425706	0.954116	0.000532301	0.0139342
G1	Os09g0516800	1.49855	4.58388e-06	0.000173601	1.6753	5.73168e-07	5.50988e-05
G1	Os09g0533100	-1.54604	0.0016068	0.0188127	-0.991179	0.00157431	0.0302678
G1	Os09g0533400	-1.21908	5.88631e-05	0.00142225	-1.23927	9.10059e-07	8.1333e-05
G1	Os09g0544400	1.65517	0.00212722	0.023186	2.50671	1.06199e-05	0.000682509
G1	Os09g0547300	-0.889566	0.00408298	0.0374287	-1.06733	0.00237482	0.0399806
G1	Os09g0553100	1.21072	0.000445308	0.00702777	1.06601	0.000268047	0.00842323
G1	Os09g0553200	-2.03561	4.06723e-09	3.79112e-07	-1.39559	1.4894e-08	2.2341e-06
G1	Os09g0570850	2.4803	2.09853e-08	1.6324e-06	1.49508	9.70473e-08	1.21997e-05
G1	Os10g0105400	-0.92688	0.00193128	0.0216096	-1.0512	0.000686314	0.0169753
G1	Os10g0154566	2.42271	0.00362749	0.0345722	4.32798	2.84136e-05	0.00156268
G1	Os10g0162100	2.76569	1.63558e-05	0.000492131	1.90604	9.08746e-05	0.00380791
G1	Os10g0167300	-1.06255	0.000229764	0.00414745	-1.0909	0.000195097	0.0066423
G1	Os10g0173000	0.866918	0.000888511	0.0118172	1.05635	4.91767e-06	0.000364243
G1	Os10g0178200	1.12351	0.0056816	0.0473102	1.16485	0.000387344	0.0110088
G1	Os10g0204100	-0.90161	0.00583612	0.0481703	-0.962635	0.00200644	0.0356809
G1	Os10g0205200	0.735565	0.00346869	0.0335168	0.916465	0.000115457	0.00453014
G1	Os10g0321700	-1.88211	0.000482674	0.00743435	-1.50903	3.68447e-05	0.00189007
G1	Os10g0363700	2.65446	1.80563e-05	0.000532697	3.35834	2.69249e-05	0.00149945
G1	Os10g0375600	-1.13259	0.000351852	0.00584843	-0.888529	0.00116332	0.0243362
G1	Os10g0400200	-3.47532	1.40746e-16	3.50563e-14	-0.837021	0.00271258	0.0437666
G1	Os10g0409900	-1.50804	7.75092e-06	0.000272542	-1.26791	0.000351292	0.0102585
G1	Os10g0411800	1.11481	2.63092e-07	1.50911e-05	1.01465	7.27101e-06	0.000498064
G1	Os10g0422566	-5.98581	0.00339503	0.0329967	-6.3626	0.000306437	0.00926151
G1	Os10g0423000	-1.01256	0.00123056	0.0152236	-1.08072	0.000196599	0.00667357
G1	Os10g0437500	1.7675	1.70733e-08	1.3624e-06	0.827651	0.00012198	0.00472213
G1	Os10g0456950	3.29329	2.87811e-07	1.6293e-05	4.77491	1.5467e-07	1.8252e-05
G1	Os10g0466700	1.12061	4.69618e-06	0.000176617	0.629898	0.0026677	0.0434099
G1	Os10g0492000	-1.89575	2.31813e-07	1.36966e-05	-1.60905	2.24636e-08	3.25282e-06
G1	Os10g0506100	3.01562	0.00136187	0.0164161	2.80945	0.00260636	0.0425631
G1	Os10g0516200	2.9165	0.00408817	0.0374317	1.60557	0.0026648	0.0433935
G1	Os10g0533500	2.01514	8.40617e-08	5.69854e-06	1.34225	0.000198543	0.00671961
G1	Os10g0537300	-1.1104	6.51537e-05	0.00153147	-1.07534	0.000276782	0.00866277
G1	Os10g0539600	-4.24761	2.66986e-26	1.17828e-23	-2.34112	1.1774e-14	3.59171e-12
G1	Os10g0542200	1.37799	1.70288e-07	1.05515e-05	0.909241	0.00114989	0.0241804
G1	Os10g0544500	-0.768903	0.00342752	0.0332079	-0.7475	0.00272532	0.0439062
G1	Os10g0548100	1.45979	3.53313e-08	2.60764e-06	0.892039	0.000140126	0.00525565
G1	Os10g0554300	2.12273	0.00427214	0.0385618	1.50607	0.000501181	0.0133332
G1	Os10g0561800	1.08292	0.00566673	0.0472409	1.60112	1.28147e-08	1.981e-06
G1	Os10g0564300	1.52541	4.22014e-07	2.25335e-05	1.39401	3.91824e-10	7.72805e-08
G1	Os10g0565401	2.84064	9.93346e-11	1.29404e-08	3.73036	7.9418e-10	1.51417e-07
G1	Os11g0104900	-2.03206	1.99049e-06	8.46286e-05	-1.37149	0.000133535	0.00507499
G1	Os11g0127900	0.915896	6.60996e-05	0.00154766	0.703731	0.00164019	0.0310388
G1	Os11g0127951	5.22056	1.51061e-13	2.86552e-11	5.32271	7.60456e-21	3.7018e-18
G1	Os11g0139700	1.17316	0.00019936	0.00369423	1.7814	2.06384e-09	3.74751e-07
G1	Os11g0149200	2.21366	1.21932e-09	1.28624e-07	2.23902	3.59084e-09	6.17705e-07
G1	Os11g0151300	0.976356	0.00560537	0.0468377	0.881296	0.00164776	0.0311563
G1	Os11g0154900	1.00417	0.00197822	0.0219492	0.946383	0.000217275	0.00719396
G1	Os11g0157100	-1.14869	0.000460381	0.0071858	-0.781398	0.00331553	0.0498397
G1	Os11g0157200	1.47979	0.000176492	0.00338955	1.09259	0.000137436	0.00517172
G1	Os11g0181200	2.39394	9.82038e-09	8.23123e-07	1.0188	0.00226309	0.0386397
G1	Os11g0210300	-1.01735	3.73618e-07	1.99988e-05	-0.789844	0.00115502	0.0242437
G1	Os11g0213733	2.13345	0.00338701	0.0329335	3.11813	1.99037e-07	2.24323e-05
G1	Os11g0293900	-1.14101	0.000260611	0.00458933	-1.10146	7.51567e-05	0.00329408
G1	Os11g0417800	3.13194	1.45556e-07	9.25781e-06	1.4046	0.000448856	0.0122109
G1	Os11g0440866	2.25749	5.12822e-06	0.000190546	1.05983	0.00167466	0.0314827
G1	Os11g0482000	1.23589	6.9556e-07	3.44199e-05	0.751683	0.000981987	0.0216444
G1	Os11g0506800	1.43857	0.0018407	0.0208622	1.88741	3.26733e-06	0.000254262
G1	Os11g0533400	1.47376	4.98933e-09	4.47694e-07	1.12883	1.82543e-06	0.000152423
G1	Os11g0536000	2.82666	1.98473e-05	0.000577455	2.19137	3.87345e-08	5.30663e-06
G1	Os11g0536400	2.38575	0.000572212	0.00843496	2.28419	2.54846e-09	4.55518e-07
G1	Os11g0539200	3.15729	0.00544297	0.0458707	2.80971	0.00107115	0.0229464
G1	Os11g0539800	-1.24246	0.00401168	0.0369317	-1.26692	0.000147037	0.00547003
G1	Os11g0543100	1.66664	0.00039948	0.00649043	1.24271	5.77477e-05	0.00270084
G1	Os11g0572500	-0.957199	0.00135572	0.0163693	-1.2484	0.000384167	0.0109456
G1	Os11g0605500	-1.12924	0.000134469	0.00274039	-0.875614	0.00143025	0.028016
G1	Os11g0634500	0.943405	0.000706607	0.00985831	0.725533	0.000801478	0.0189979
G1	Os11g0638900	-1.3582	2.42742e-06	0.000100948	-0.736992	0.00119817	0.0247647
G1	Os11g0648400	-2.1354	0.000467401	0.00724556	-0.859365	0.00268715	0.0435068
G1	Os11g0661400	-1.68304	6.21809e-05	0.00147765	-0.742613	0.00151328	0.0293659
G1	Os12g0112200	-1.52882	1.3662e-05	0.000425706	-0.705074	0.00299342	0.046377
G1	Os12g0124200	1.72024	1.33174e-10	1.68414e-08	1.15216	4.07999e-07	4.14871e-05
G1	Os12g0124300	3.31691	8.4939e-08	5.72213e-06	4.14	1.04204e-17	4.18262e-15
G1	Os12g0127200	-3.09838	0.00137164	0.0165246	-1.12261	0.00307425	0.0471419
G1	Os12g0136500	1.87086	1.10007e-06	5.09402e-05	1.42463	0.000553919	0.014467
G1	Os12g0141600	-2.00956	3.95399e-05	0.0010277	-1.58537	0.00170276	0.0317761
G1	Os12g0150100	1.73418	3.0744e-07	1.6917e-05	1.14301	1.65651e-07	1.94355e-05
G1	Os12g0156000	1.91203	6.75997e-05	0.0015685	2.0218	9.11648e-11	1.94931e-08
G1	Os12g0170100	-0.793998	0.00444423	0.0396419	-0.826905	0.00287891	0.0454307
G1	Os12g0187800	1.87455	5.61335e-07	2.89021e-05	1.3132	4.28199e-07	4.33485e-05
G1	Os12g0242500	2.05698	1.71041e-05	0.00050947	3.06812	6.23047e-05	0.00286239
G1	Os12g0283800	-1.09069	0.00113098	0.0142859	-1.06144	0.000464808	0.0125702
G1	Os12g0424180	7.31893	1.22358e-23	4.19997e-21	7.18521	1.9593e-20	9.14835e-18
G1	Os12g0428600	-1.19962	0.000335803	0.0056032	-0.744144	0.00193662	0.0347241
G1	Os12g0446500	-2.13017	4.16891e-11	5.70587e-09	-0.94359	0.000692872	0.0171005
G1	Os12g0478200	0.858526	0.000779578	0.0106295	0.906023	0.000100693	0.00411242
G1	Os12g0485400	-1.31282	6.25496e-07	3.13836e-05	-0.799596	0.00236571	0.0398858
G1	Os12g0508300	1.33465	1.17851e-07	7.65324e-06	0.77335	0.00330237	0.0497399
G1	Os12g0510750	0.789521	0.00511594	0.0438147	1.1467	9.15013e-05	0.00382716
G1	Os12g0514300	2.12718	5.92024e-06	0.000215169	2.02959	1.66596e-07	1.94467e-05
G1	Os12g0524201	8.35281	9.31018e-08	6.21397e-06	6.21455	0.00128822	0.0259905
G1	Os12g0524750	7.20486	0.000187575	0.00354572	7.22751	6.23778e-06	0.00044184
G1	Os12g0530000	1.56123	4.04117e-05	0.00104191	1.43397	0.000131331	0.00503305
G1	Os12g0561200	-1.08193	0.000551581	0.00822617	-0.966818	0.00116801	0.024371
G1	Os12g0566250	-2.72636	1.29514e-08	1.05688e-06	-2.43661	3.59203e-07	3.71865e-05
G1	Os12g0566300	-1.33261	0.000100102	0.00213692	-1.02053	0.000662588	0.0165676
G1	Os12g0567700	0.934326	8.42508e-06	0.000291508	0.659918	0.00254224	0.0417844
G1	Os12g0569300	2.11816	2.01021e-05	0.000583501	1.10724	6.33686e-06	0.000447472
G1	Os12g0571200	1.98733	2.76828e-08	2.10368e-06	1.01646	0.000185513	0.00641141
G1	Os12g0571500	2.32936	7.94264e-05	0.00178846	1.31708	0.0030295	0.046688
G1	Os12g0575000	1.10962	0.000331083	0.00553726	0.932481	0.000443902	0.0121402
G1	Os12g0578200	-3.02222	1.83571e-06	7.89207e-05	-1.29102	0.002914	0.0457359
G1	Os12g0579000	-1.36928	1.60876e-05	0.000485885	-0.799097	0.00161059	0.0307586
G1	Os12g0586600	-1.65183	2.84061e-06	0.000114819	-1.0286	0.00215412	0.0373932
G1	Os12g0626500	1.17605	7.94778e-05	0.00178846	0.738995	0.00240613	0.0404184
G1	Os12g0628500	-0.792132	0.000568305	0.00840602	-0.692637	0.00163663	0.0310274
G1	Os12g0635400	1.37577	9.24785e-05	0.00201192	0.887033	0.000951417	0.0212781
G2	gene-orf288	11.9071	1.68188e-78	7.27414e-75
G2	gene-orf224	10.7854	9.77434e-14	1.90423e-11
G2	EPlORYSAT000373614	9.92129	1.53499e-13	2.88645e-11
G2	Os11g0505300	1.82945	2.1579e-13	3.95463e-11
G2	ENSRNA049473437	4.86778	3.56465e-13	6.42379e-11
G2	Os04g0287400	1.65064	1.32682e-12	2.27717e-10
G2	EPlORYSAT000373620	10.0093	7.70908e-11	1.02275e-08
G2	Os04g0196300	2.3165	2.14644e-10	2.62242e-08
G2	Os08g0485000	2.6235	3.75995e-10	4.34807e-08
G2	Os09g0256700	1.99316	1.27566e-09	1.32626e-07
G2	Os04g0166300	2.78906	9.78856e-09	8.23123e-07
G2	Os09g0324000	1.33097	1.87055e-08	1.48716e-06
G2	Os02g0162766	2.23406	1.92034e-08	1.5156e-06
G2	Os01g0303600	1.61131	1.95793e-08	1.53406e-06
G2	Os08g0536200	2.44819	2.15446e-08	1.6699e-06
G2	Os06g0114400	2.08213	2.46427e-08	1.89644e-06
G2	Os01g0685400	2.15067	4.30816e-08	3.07472e-06
G2	Os08g0467500	1.04821	7.7937e-08	5.33351e-06
G2	novel.2830	2.8797	9.14903e-08	6.12532e-06
G2	Os05g0151200	1.90715	9.66988e-08	6.41446e-06
G2	Os02g0796900	1.87862	1.03974e-07	6.83415e-06
G2	EPlORYSAT000373673	8.87028	1.43372e-07	9.14576e-06
G2	Os12g0437800	4.5407	1.47948e-07	9.3005e-06
G2	Os04g0376000	1.20858	1.7313e-07	1.0697e-05
G2	Os03g0232400	3.53179	1.81194e-07	1.11316e-05
G2	EPlORYSAT000373652	8.39676	2.07238e-07	1.24834e-05
G2	Os01g0962100	1.42028	2.12585e-07	1.27699e-05
G2	Os01g0763300	1.27361	2.36285e-07	1.39228e-05
G2	Os03g0681400	1.329	2.54998e-07	1.47442e-05
G2	Os01g0111600	1.54629	3.50691e-07	1.89592e-05
G2	novel.807	2.31064	3.70614e-07	1.99366e-05
G2	Os08g0385000	1.42504	4.56962e-07	2.42201e-05
G2	Os03g0411300	1.96204	5.1663e-07	2.68561e-05
G2	Os10g0483900	1.51211	5.73068e-07	2.93663e-05
G2	Os08g0536400	2.05328	6.09611e-07	3.09456e-05
G2	Os01g0939700	1.26051	6.1522e-07	3.10844e-05
G2	Os05g0468800	1.66005	7.21074e-07	3.5601e-05
G2	Os02g0160500	1.53648	7.71956e-07	3.77682e-05
G2	Os01g0815800	1.35485	8.57148e-07	4.14672e-05
G2	novel.2258	2.16661	8.97838e-07	4.31461e-05
G2	Os06g0562700	1.51026	9.0835e-07	4.35545e-05
G2	Os01g0823300	1.35538	9.14083e-07	4.37324e-05
G2	Os03g0277500	1.49354	1.01376e-06	4.75545e-05
G2	Os04g0357200	3.30846	1.09456e-06	5.07938e-05
G2	Os07g0546700	1.4591	1.30038e-06	5.88298e-05
G2	Os06g0172600	1.26086	1.31364e-06	5.93059e-05
G2	novel.2684	1.53394	1.38375e-06	6.23406e-05
G2	Os05g0529400	1.46594	1.40411e-06	6.31266e-05
G2	Os11g0297000	1.57503	1.65958e-06	7.24889e-05
G2	Os06g0473800	1.2665	1.70222e-06	7.39516e-05
G2	novel.1682	8.00837	1.70303e-06	7.39516e-05
G2	novel.1020	4.47144	1.73706e-06	7.51592e-05
G2	Os10g0501500	1.3056	1.76013e-06	7.59739e-05
G2	Os01g0206600	1.95197	1.92633e-06	8.26527e-05
G2	Os08g0565200	1.44298	2.02925e-06	8.57083e-05
G2	Os03g0102200	1.84952	2.10462e-06	8.85455e-05
G2	novel.915	3.55159	2.13477e-06	8.92927e-05
G2	Os12g0466200	1.33974	2.91324e-06	0.000117197
G2	Os04g0679600	3.19095	3.14635e-06	0.000126
G2	Os06g0677600	1.84085	3.61339e-06	0.000143003
G2	Os02g0152400	2.42578	3.81976e-06	0.000149102
G2	novel.794	7.84481	3.90451e-06	0.000151589
G2	Os03g0129900	1.17141	4.34117e-06	0.000166746
G2	Os03g0578200	1.51695	4.50771e-06	0.000171618
G2	Os12g0180400	1.46812	4.54719e-06	0.000172514
G2	Os12g0548401	3.78704	4.71736e-06	0.000177106
G2	novel.1410	3.81928	4.92249e-06	0.00018385
G2	Os03g0109500	1.79988	5.45224e-06	0.000201546
G2	Os06g0147000	2.91316	5.7743e-06	0.000211643
G2	novel.518	1.22837	5.82865e-06	0.000212378
G2	Os03g0103900	4.55889	6.1181e-06	0.000220506
G2	novel.1672	3.99564	6.86304e-06	0.000244907
G2	Os02g0289700	1.50754	7.01451e-06	0.000249488
G2	Os04g0390700	0.981415	7.10992e-06	0.00025164
G2	gene-orf176	7.75959	7.30925e-06	0.000258272
G2	Os07g0229900	1.06749	7.72851e-06	0.000272197
G2	novel.638	3.88724	7.78239e-06	0.000273205
G2	Os06g0142400	3.12326	7.89994e-06	0.000276434
G2	novel.1722	3.19065	7.94272e-06	0.000277482
G2	Os04g0115500	3.96805	8.18214e-06	0.000284926
G2	Os09g0370300	1.11604	8.96012e-06	0.000309031
G2	Os02g0756200	2.33752	9.16276e-06	0.000314515
G2	Os05g0489200	1.3077	9.18733e-06	0.000314859
G2	Os05g0420300	4.15988	9.63479e-06	0.000328114
G2	Os03g0125100	1.96724	9.74177e-06	0.000330715
G2	ENSRNA050013673	7.90231	9.9284e-06	0.000333983
G2	Os07g0521000	1.66316	9.94303e-06	0.000333983
G2	Os08g0117200	0.95715	9.94612e-06	0.000333983
G2	Os07g0657100	1.29608	1.04928e-05	0.000349089
G2	novel.1703	2.33325	1.0575e-05	0.000350252
G2	Os06g0110200	1.3609	1.0837e-05	0.000356698
G2	novel.1251	7.10053	1.13905e-05	0.000372083
G2	Os03g0747500	1.33237	1.14922e-05	0.000373151
G2	Os09g0560300	1.71494	1.1667e-05	0.000377693
G2	Os11g0533100	1.12092	1.17008e-05	0.000378222
G2	Os04g0350100	2.42381	1.17968e-05	0.000380755
G2	Os05g0563900	1.42617	1.18849e-05	0.000382457
G2	novel.460	2.5118	1.21897e-05	0.000390521
G2	novel.442	5.67499	1.2429e-05	0.000396427
G2	Os03g0305600	1.59178	1.26268e-05	0.000401093
G2	Os05g0510100	1.59712	1.32762e-05	0.000417294
G2	Os01g0100700	1.25946	1.34002e-05	0.00042058
G2	Os03g0623100	1.09749	1.38257e-05	0.00042957
G2	Os04g0180900	2.57366	1.38695e-05	0.000430312
G2	Os05g0477300	1.19245	1.42733e-05	0.000440942
G2	Os11g0425600	1.05332	1.43349e-05	0.000441583
G2	Os04g0618400	1.96432	1.5796e-05	0.00047976
G2	Os12g0156200	2.10281	1.63766e-05	0.000492131
G2	Os03g0788250	2.24049	1.66476e-05	0.000497867
G2	Os02g0610600	0.913956	1.72437e-05	0.000512923
G2	Os05g0229475	2.11725	1.7598e-05	0.000522743
G2	Os05g0439200	1.56073	1.85756e-05	0.000544306
G2	Os11g0433900	1.045	1.88797e-05	0.000551721
G2	Os06g0274200	1.65643	1.94946e-05	0.00056892
G2	Os07g0139600	1.56708	2.09747e-05	0.000601119
G2	Os11g0109950	2.58769	2.09992e-05	0.000601119
G2	Os02g0178400	1.04692	2.13051e-05	0.000607814
G2	Os06g0677000	2.87587	2.14386e-05	0.000610816
G2	novel.177	5.34477	2.17067e-05	0.000616831
G2	Os06g0705400	1.93292	2.17911e-05	0.000618416
G2	Os01g0246700	1.61782	2.20787e-05	0.000623306
G2	Os11g0485500	1.66904	2.31087e-05	0.000648152
G2	novel.1155	2.94932	2.34191e-05	0.000652626
G2	Os02g0269200	1.43292	2.40515e-05	0.000668527
G2	Os09g0541600	1.58433	2.45734e-05	0.000680633
G2	Os01g0173000	2.07675	2.45815e-05	0.000680633
G2	Os02g0533200	2.41283	2.468e-05	0.000682486
G2	Os01g0864566	6.38779	2.55633e-05	0.000704212
G2	Os12g0530300	1.30645	2.60635e-05	0.000717077
G2	Os01g0210500	1.1941	2.64489e-05	0.000726758
G2	Os10g0401000	1.73117	2.69565e-05	0.000738827
G2	ENSRNA049761207	7.58365	2.77807e-05	0.000759491
G2	Os06g0650700	1.65231	2.8285e-05	0.000770357
G2	Os04g0517500	2.17925	2.91633e-05	0.000792283
G2	Os02g0175100	0.949808	2.99183e-05	0.000810755
G2	Os07g0577600	1.33382	3.12263e-05	0.000841862
G2	Os01g0661601	0.983657	3.31837e-05	0.000887018
G2	Os06g0672400	2.07203	3.4694e-05	0.000923962
G2	Os03g0186900	3.4411	3.51509e-05	0.000934981
G2	Os03g0439700	1.29364	3.63255e-05	0.000960316
G2	Os05g0580200	1.69021	3.753e-05	0.000986133
G2	Os04g0577800	2.43718	3.82004e-05	0.00100218
G2	Os01g0910300	1.56495	3.84167e-05	0.00100576
G2	Os01g0860900	2.98262	3.87387e-05	0.00101297
G2	Os06g0145950	1.68241	3.92344e-05	0.00102345
G2	Os03g0299600	2.55759	3.94483e-05	0.00102656
G2	novel.1310	8.12224	4.00794e-05	0.00103674
G2	novel.1565	2.97801	4.10678e-05	0.00105599
G2	Os09g0418250	7.60614	4.324e-05	0.00110137
G2	Os05g0171200	1.742	4.58094e-05	0.00115592
G2	Os10g0205700	2.4557	4.72223e-05	0.00118192
G2	Os06g0221300	1.40621	4.9327e-05	0.00122328
G2	Os05g0314700	2.02482	4.98615e-05	0.00122948
G2	Os01g0636600	2.42066	5.06719e-05	0.00124804
G2	Os04g0434500	2.99741	5.23296e-05	0.00128716
G2	Os01g0758200	1.7646	5.28045e-05	0.00129614
G2	Os08g0496100	1.74035	5.34526e-05	0.00131056
G2	Os09g0130500	4.48622	5.51811e-05	0.00134988
G2	Os11g0155100	3.28201	5.60812e-05	0.00136265
G2	Os03g0685900	1.08069	5.90691e-05	0.00142563
G2	Os01g0699400	2.31315	6.02084e-05	0.00144828
G2	Os03g0659300	1.37232	6.10761e-05	0.00146427
G2	Os06g0324400	1.30275	6.1648e-05	0.00147471
G2	Os02g0758000	1.20708	6.24265e-05	0.00148186
G2	Os02g0592000	1.21817	6.28277e-05	0.00148818
G2	Os02g0793700	1.25452	6.38589e-05	0.00150759
G2	novel.349	2.14621	6.53171e-05	0.00153364
G2	Os05g0542100	1.16299	6.65302e-05	0.00155201
G2	Os05g0496000	1.28287	6.74023e-05	0.0015656
G2	Os07g0673900	0.904536	6.86331e-05	0.00158775
G2	Os01g0733200	1.56048	7.53752e-05	0.00171578
G2	Os03g0343800	1.73336	7.89393e-05	0.00178004
G2	Os01g0723500	3.12485	8.1293e-05	0.00181233
G2	Os08g0154700	0.958331	8.59678e-05	0.0019059
G2	Os12g0265800	1.98308	8.65372e-05	0.00191223
G2	Os03g0353000	1.62054	8.72178e-05	0.00192436
G2	Os02g0496900	1.11375	8.72971e-05	0.00192436
G2	Os01g0308600	1.48678	8.94811e-05	0.0019625
G2	Os02g0801900	1.14741	9.03329e-05	0.00197518
G2	Os10g0551600	1.15221	9.08991e-05	0.00198555
G2	Os08g0320900	1.04971	9.30533e-05	0.00201631
G2	Os01g0666950	0.991698	9.31678e-05	0.00201677
G2	Os02g0230000	1.79899	9.45451e-05	0.00204046
G2	Os04g0496000	2.59616	9.67972e-05	0.00207869
G2	Os01g0391100	2.00717	9.99131e-05	0.00213692
G2	Os02g0219400	1.97937	0.000102069	0.00217249
G2	Os03g0837900	3.09397	0.000103706	0.00220515
G2	Os01g0731000	1.74123	0.000105947	0.00224179
G2	Os10g0536450	1.99922	0.000108265	0.0022886
G2	novel.2314	1.96113	0.000109588	0.00231429
G2	Os09g0473650	1.26013	0.000110281	0.00232354
G2	Os03g0758400	1.09701	0.000110348	0.00232354
G2	Os10g0563700	1.35948	0.000110642	0.00232746
G2	Os03g0209000	1.35537	0.000112489	0.00235944
G2	Os01g0800800	1.94481	0.000115513	0.00241484
G2	Os05g0148300	1.58486	0.000121397	0.00251216
G2	Os07g0608700	1.03284	0.000126245	0.00259019
G2	Os01g0728900	1.21109	0.000128942	0.00264301
G2	Os01g0130400	2.85796	0.000130734	0.00267719
G2	Os03g0694700	1.33177	0.000135715	0.00275573
G2	Os02g0122500	1.67796	0.000139599	0.00282663
G2	Os08g0564500	1.26745	0.000140836	0.00284634
G2	Os03g0226200	4.31272	0.000141105	0.00284909
G2	Os07g0405700	2.26889	0.000143436	0.00288272
G2	Os12g0489400	1.93765	0.000144672	0.00289948
G2	Os09g0249750	7.3643	0.000151561	0.00302352
G2	novel.11	3.23464	0.000157258	0.00311705
G2	Os01g0238200	2.23762	0.000158967	0.00313815
G2	Os12g0611300	1.64532	0.000159402	0.00313815
G2	Os02g0785800	0.905056	0.000162215	0.00318322
G2	Os05g0526700	5.71807	0.000163909	0.00321063
G2	Os09g0306650	2.64569	0.000164458	0.00321847
G2	Os09g0519200	1.67318	0.000168036	0.00327663
G2	Os03g0424500	0.951784	0.000169362	0.00328767
G2	novel.1112	4.13139	0.00017347	0.00334937
G2	Os06g0714100	1.08141	0.00017479	0.00337183
G2	Os02g0111700	1.08006	0.000175496	0.00337943
G2	novel.1784	2.05038	0.00017705	0.00339725
G2	Os03g0701400	1.22932	0.000178079	0.00341096
G2	Os12g0438900	1.67289	0.00017938	0.00342675
G2	Os07g0625800	1.8226	0.000179738	0.00343057
G2	novel.1600	1.77305	0.000182876	0.00347512
G2	Os07g0585000	1.10609	0.000184974	0.00350575
G2	Os01g0558850	1.71369	0.000188413	0.00355535
G2	Os05g0400400	1.14061	0.000194929	0.00364964
G2	Os02g0163400	1.64929	0.000198411	0.00368965
G2	Os05g0481600	1.1599	0.000198756	0.00369244
G2	Os03g0641700	1.26825	0.000201735	0.00372703
G2	Os01g0944900	2.88035	0.000217817	0.00396824
G2	Os01g0322300	2.74951	0.000218297	0.00397363
G2	Os07g0233300	1.6223	0.000220918	0.00401457
G2	Os08g0111200	3.11078	0.000224784	0.00407114
G2	Os04g0126900	1.95103	0.000227726	0.0041141
G2	Os10g0135400	2.01436	0.000230971	0.00416576
G2	Os02g0553600	1.25133	0.000231714	0.00417567
G2	Os09g0272401	3.3383	0.000236254	0.00424335
G2	Os03g0168900	1.06164	0.000241082	0.00431216
G2	Os03g0828600	2.05726	0.00024672	0.00440572
G2	Os10g0481400	1.45545	0.000250129	0.00445555
G2	novel.1283	1.43142	0.000255666	0.00453922
G2	Os03g0811800	1.25145	0.000258504	0.00457459
G2	Os08g0549000	1.32366	0.000260397	0.00458931
G2	novel.403	2.54925	0.000264222	0.00463782
G2	Os03g0386600	2.06767	0.000265188	0.00465101
G2	Os01g0933075	2.37013	0.000270972	0.00472943
G2	Os10g0124000	1.51601	0.000271887	0.00473775
G2	Os08g0286500	2.41165	0.000272739	0.00474878
G2	Os03g0103700	3.87841	0.000276817	0.00480431
G2	Os01g0391500	1.49567	0.00027965	0.00484181
G2	Os03g0103300	2.57082	0.000284792	0.0049151
G2	Os01g0328400	1.14616	0.000288875	0.00496576
G2	Os10g0170200	0.872214	0.000292548	0.00501692
G2	Os05g0461600	1.25199	0.000293355	0.00502678
G2	Os01g0121600	3.77738	0.000294947	0.00505007
G2	Os01g0750900	1.72351	0.000297211	0.00508479
G2	Os08g0516900	1.31829	0.000300055	0.00511982
G2	Os03g0322900	1.34235	0.000304648	0.00517113
G2	Os01g0918200	1.10917	0.000308175	0.00522512
G2	Os06g0347966	2.63684	0.000308313	0.00522512
G2	Os06g0146900	2.41303	0.000324069	0.00545524
G2	novel.2117	5.47799	0.000326751	0.00548176
G2	Os05g0355500	1.33304	0.000329605	0.00552107
G2	Os02g0753300	1.28517	0.000330902	0.00553726
G2	Os05g0571400	1.09471	0.000331916	0.0055469
G2	Os06g0647100	2.2755	0.000335154	0.00559668
G2	Os01g0507700	1.44784	0.000343573	0.00572842
G2	Os12g0276100	1.43863	0.000344312	0.00573191
G2	novel.791	2.47185	0.000359465	0.00594299
G2	Os03g0343500	0.96884	0.000374232	0.00615419
G2	Os09g0258600	0.852114	0.000374933	0.00616103
G2	Os05g0138300	0.779831	0.000376302	0.00617415
G2	Os06g0168700	3.68126	0.000391664	0.00639225
G2	Os12g0146275	2.38258	0.000393821	0.00642261
G2	Os01g0654400	1.13116	0.000394647	0.00642639
G2	Os09g0416800	0.795333	0.000401769	0.00652272
G2	Os03g0133100	1.2421	0.000416003	0.00671207
G2	novel.2657	2.88226	0.000416343	0.00671207
G2	Os04g0565200	2.19552	0.000416536	0.00671207
G2	Os05g0497300	1.00117	0.000420322	0.00676802
G2	Os05g0462500	2.5418	0.000421844	0.00678244
G2	Os01g0652100	3.32282	0.000425925	0.00682774
G2	Os03g0634000	1.09335	0.000430648	0.00687796
G2	Os04g0399000	1.03271	0.000437306	0.00694327
G2	Os08g0235800	1.8277	0.000439154	0.00696751
G2	Os02g0254550	1.85815	0.000442426	0.007004
G2	Os03g0159900	0.904871	0.000443705	0.0070191
G2	Os01g0857950	2.2159	0.000448615	0.00706062
G2	Os05g0557000	1.16104	0.000453573	0.0071231
G2	novel.2420	3.89765	0.000460556	0.0071858
G2	Os05g0344200	1.05019	0.000465897	0.00724556
G2	Os05g0244700	1.21588	0.000466189	0.00724556
G2	Os07g0606600	1.5071	0.000466468	0.00724556
G2	Os05g0556900	1.26928	0.000466586	0.00724556
G2	Os12g0481200	1.01729	0.000466828	0.00724556
G2	Os05g0461400	0.808989	0.000485595	0.00746339
G2	Os12g0617400	2.18885	0.000490713	0.00751535
G2	Os01g0388200	1.11314	0.000493932	0.00755395
G2	Os01g0642000	1.43743	0.000502648	0.00766015
G2	Os09g0437500	1.23542	0.000514961	0.0078253
G2	Os03g0194600	1.48084	0.000518341	0.00786054
G2	Os08g0161700	1.06932	0.000521151	0.00789067
G2	Os06g0211300	0.89274	0.000521423	0.00789067
G2	Os03g0432666	2.23582	0.000531241	0.00800007
G2	Os01g0276600	1.89125	0.000533858	0.00802829
G2	novel.1921	3.67931	0.000540595	0.00811831
G2	Os03g0577000	0.727562	0.00054341	0.00814927
G2	Os07g0509700	1.11448	0.000548268	0.00819938
G2	Os04g0387600	1.72522	0.000549158	0.00820701
G2	Os05g0128200	1.14762	0.000550298	0.00821536
G2	Os02g0581100	1.72469	0.000550477	0.00821536
G2	novel.1180	1.94767	0.000554483	0.00825806
G2	Os02g0620400	2.17672	0.000556813	0.00827735
G2	Os03g0247900	1.31135	0.000556927	0.00827735
G2	Os04g0415600	1.6479	0.000558841	0.0082944
G2	Os05g0361700	1.54801	0.00056134	0.00832007
G2	Os12g0103300	1.23904	0.000566111	0.00837929
G2	Os01g0530100	3.12904	0.000570928	0.00842752
G2	Os02g0826400	1.13831	0.000581903	0.00854288
G2	novel.251	1.74936	0.000585329	0.00858735
G2	novel.2595	2.96465	0.000593308	0.00866912
G2	Os06g0146800	1.54356	0.000599205	0.00873756
G2	Os03g0388432	2.30173	0.000599977	0.00874292
G2	Os04g0446401	1.68973	0.000601611	0.00875494
G2	novel.520	5.13669	0.000605411	0.00879248
G2	Os03g0167000	1.21811	0.00061451	0.00889477
G2	Os03g0265800	1.21998	0.000617126	0.00892666
G2	Os03g0791432	1.4451	0.000634055	0.00909928
G2	Os05g0321600	2.80406	0.000634359	0.00909928
G2	Os12g0425800	0.947644	0.00063453	0.00909928
G2	Os12g0299300	1.45706	0.000636368	0.00911959
G2	Os08g0535600	1.98577	0.000643341	0.00919514
G2	Os08g0559200	0.85535	0.000653648	0.00933012
G2	Os11g0123250	3.28985	0.000663802	0.00945011
G2	Os03g0750000	0.807464	0.000674068	0.00956361
G2	Os05g0172800	1.75549	0.000682726	0.00964334
G2	Os09g0463600	6.46236	0.000683956	0.0096544
G2	novel.1478	4.13185	0.000685158	0.00966506
G2	Os02g0608700	0.948279	0.000687535	0.00968442
G2	Os09g0109600	1.08624	0.000691863	0.00970269
G2	Os03g0399800	3.29598	0.000706141	0.00985816
G2	Os03g0819600	2.24547	0.000708217	0.0098744
G2	Os02g0797200	1.74865	0.00071097	0.00990002
G2	Os09g0416600	1.61538	0.000716524	0.00997093
G2	Os06g0188950	1.91817	0.000717364	0.00997621
G2	Os07g0172500	1.28825	0.000722937	0.0100409
G2	Os01g0900800	1.51485	0.000723409	0.0100409
G2	ENSRNA049468095	3.26704	0.000726254	0.0100739
G2	Os04g0521300	1.8974	0.000731623	0.0101224
G2	Os11g0177400	1.59981	0.000742765	0.01027
G2	Os02g0720100	2.22031	0.000748441	0.0103155
G2	Os06g0176200	3.50581	0.000751689	0.0103405
G2	Os01g0390400	1.16002	0.000753592	0.0103535
G2	Os02g0454300	2.64306	0.000758442	0.0104069
G2	novel.1731	2.23522	0.000763129	0.0104646
G2	Os02g0465900	1.15079	0.000764426	0.0104691
G2	Os01g0646300	1.71141	0.000771108	0.0105539
G2	Os03g0336000	2.5555	0.000778435	0.0106206
G2	Os12g0599800	2.58446	0.00078751	0.0107039
G2	novel.711	2.17345	0.00080566	0.0109163
G2	Os02g0686100	4.26821	0.000813624	0.0109966
G2	novel.1227	1.09113	0.000821346	0.0110904
G2	novel.2336	1.66416	0.000821713	0.0110904
G2	Os06g0681200	1.26981	0.000822102	0.0110904
G2	Os10g0524300	1.64271	0.000830199	0.0111718
G2	Os12g0265100	1.78414	0.00085558	0.011469
G2	Os01g0375500	3.77777	0.000857895	0.0114873
G2	Os03g0217000	1.60856	0.00086343	0.0115471
G2	ENSRNA049471695	7.69943	0.000866199	0.011577
G2	Os08g0180400	2.76155	0.000888744	0.0118172
G2	Os01g0510901	4.86581	0.00088909	0.0118172
G2	Os03g0200200	2.67691	0.000893162	0.0118422
G2	Os04g0175300	2.71802	0.000910102	0.0120373
G2	Os01g0271700	0.934843	0.000910861	0.01204
G2	Os02g0525100	3.57686	0.000921785	0.0121621
G2	Os01g0254200	1.1412	0.00093715	0.0123325
G2	Os02g0717300	1.07278	0.000946936	0.0124456
G2	Os07g0562900	1.07644	0.000947307	0.0124456
G2	Os04g0564700	1.46852	0.000958006	0.0125405
G2	Os04g0625200	1.91346	0.000964315	0.0126078
G2	Os11g0153800	1.21173	0.000966759	0.0126255
G2	Os05g0582800	2.56538	0.000966838	0.0126255
G2	Os11g0517800	1.44008	0.000981741	0.012797
G2	Os03g0767900	1.66058	0.000982821	0.0128033
G2	Os01g0957100	3.13542	0.000988917	0.0128595
G2	Os04g0412300	1.60587	0.000992598	0.0128996
G2	Os05g0555800	1.08083	0.00100485	0.0130353
G2	Os04g0462900	0.834547	0.0010162	0.0131432
G2	Os09g0370500	4.30097	0.00102101	0.0131896
G2	Os08g0565800	1.35852	0.00102766	0.0132676
G2	Os07g0466300	1.01894	0.00104437	0.0134432
G2	Os07g0687900	0.786756	0.00104692	0.013468
G2	Os05g0200280	0.886647	0.00105724	0.0135684
G2	Os05g0172000	4.36047	0.00106196	0.0136129
G2	Os02g0163500	1.2652	0.00107905	0.0138074
G2	Os03g0139100	0.789366	0.00108095	0.0138207
G2	Os04g0416000	1.36492	0.0010823	0.0138207
G2	Os10g0576900	1.96192	0.00108275	0.0138207
G2	Os04g0665000	1.41536	0.00108392	0.0138207
G2	novel.1293	4.81874	0.00109251	0.0139055
G2	Os02g0149900	6.86071	0.00112866	0.0142733
G2	Os07g0222800	0.89335	0.00113514	0.0143301
G2	Os04g0578550	0.924685	0.00114583	0.0144481
G2	Os08g0332700	2.07853	0.00114744	0.01446
G2	Os05g0459900	1.03901	0.00115768	0.0145551
G2	Os04g0345100	2.53157	0.00116187	0.0145908
G2	Os11g0114900	2.90582	0.00116257	0.0145911
G2	Os09g0407950	0.938281	0.00116378	0.0145979
G2	Os09g0261400	1.40934	0.00117559	0.0147175
G2	novel.1767	2.27147	0.00118658	0.0148066
G2	Os10g0518200	0.953118	0.00120603	0.0150406
G2	Os05g0497200	1.5199	0.00121177	0.0150948
G2	Os03g0331600	1.10726	0.00121585	0.0151233
G2	Os06g0125132	1.26786	0.00121903	0.0151503
G2	Os06g0142200	2.0522	0.0012228	0.0151797
G2	Os01g0912700	1.03812	0.00122622	0.015196
G2	Os01g0264500	0.844599	0.00122939	0.0152179
G2	Os12g0255850	1.69687	0.00125738	0.0154934
G2	Os01g0224300	1.55099	0.00126	0.0155168
G2	Os03g0392050	2.26612	0.00126504	0.0155699
G2	Os08g0513100	1.58252	0.00128153	0.0157461
G2	Os01g0348700	0.917516	0.00128505	0.0157803
G2	Os03g0783700	1.21533	0.0012866	0.0157895
G2	Os01g0372100	1.24142	0.00129453	0.0158515
G2	Os07g0565700	2.18644	0.00129524	0.0158515
G2	gene-orf161	7.71149	0.00129964	0.0158874
G2	Os02g0682300	1.65051	0.00130952	0.0159605
G2	Os03g0851000	1.00293	0.0013228	0.0160557
G2	Os11g0248466	1.10672	0.00132306	0.0160557
G2	Os05g0100500	1.31386	0.00132393	0.0160572
G2	Os01g0693400	1.24405	0.00133208	0.0161464
G2	novel.812	3.23636	0.00133468	0.0161603
G2	Os10g0560700	2.7103	0.00133861	0.0161809
G2	Os09g0250150	1.97788	0.0013605	0.0164148
G2	Os01g0225400	2.63238	0.00137502	0.016541
G2	Os04g0463100	1.58798	0.0014328	0.0171184
G2	Os03g0702900	3.5279	0.00143871	0.0171511
G2	Os05g0363600	1.27397	0.00144869	0.0172511
G2	Os08g0195650	1.92242	0.00145516	0.0172995
G2	Os01g0704100	1.74307	0.00147923	0.0175471
G2	Os06g0115300	1.07319	0.00148323	0.0175753
G2	Os11g0132501	1.30579	0.00150309	0.0177716
G2	Os02g0161800	1.43127	0.00151655	0.0179209
G2	Os02g0606600	4.10234	0.00151799	0.0179282
G2	Os07g0572900	1.31032	0.00156443	0.0184364
G2	novel.859	1.49079	0.00157665	0.0185601
G2	Os10g0576600	1.07242	0.00159557	0.018732
G2	Os06g0127100	0.74452	0.00159722	0.0187412
G2	Os04g0503800	2.29132	0.0015994	0.0187565
G2	Os02g0787300	0.920983	0.00160513	0.0188033
G2	Os03g0651000	1.67025	0.00161908	0.0189155
G2	Os06g0555400	0.675673	0.00163087	0.0190224
G2	Os03g0381500	0.897303	0.0016349	0.0190525
G2	Os11g0473200	1.25219	0.00163521	0.0190525
G2	Os08g0205800	0.97292	0.00163721	0.0190655
G2	Os02g0686700	1.76139	0.00164174	0.0190977
G2	novel.1876	3.29054	0.00166093	0.0192781
G2	novel.1441	1.24176	0.00166182	0.0192781
G2	ENSRNA049473340	5.96865	0.00168134	0.0194397
G2	Os03g0636300	1.80918	0.00168193	0.0194397
G2	Os09g0514600	0.922609	0.00171826	0.0197649
G2	Os06g0124900	0.895244	0.00171829	0.0197649
G2	novel.1473	1.31056	0.00172126	0.0197886
G2	Os03g0200400	5.84171	0.00172329	0.0198013
G2	Os08g0174300	1.71317	0.00177334	0.0202893
G2	Os02g0693200	0.810592	0.00178389	0.0203786
G2	Os07g0150200	0.858315	0.00182451	0.0207439
G2	Os02g0484200	1.4174	0.00183314	0.0208202
G2	Os01g0305900	1.64622	0.00186342	0.0210866
G2	novel.1905	1.94233	0.00188453	0.0212587
G2	Os04g0448950	1.5754	0.00188705	0.0212761
G2	Os04g0560100	4.93342	0.00189597	0.0213321
G2	Os08g0518200	1.83308	0.0019096	0.0214297
G2	novel.483	1.94659	0.00191637	0.0214835
G2	Os12g0510000	1.48212	0.00191831	0.021494
G2	Os07g0123100	2.64253	0.00192632	0.0215726
G2	Os03g0283300	0.659588	0.00193162	0.0216096
G2	Os07g0169600	1.21739	0.00194636	0.0217295
G2	Os10g0479600	1.26592	0.00196073	0.0218336
G2	Os02g0315400	1.41263	0.00196281	0.0218405
G2	Os06g0694500	2.24238	0.00196724	0.0218723
G2	Os02g0784900	2.07767	0.00197636	0.0219398
G2	novel.2589	3.47754	0.00198368	0.0219984
G2	ENSRNA049471273	3.03844	0.0019994	0.0221615
G2	Os07g0597500	3.82901	0.00202299	0.0223813
G2	novel.1212	7.48743	0.00202337	0.0223813
G2	Os06g0728300	1.45229	0.00202829	0.0224013
G2	Os09g0560200	1.91196	0.00203539	0.0224682
G2	Os09g0487500	0.816093	0.00205405	0.0226267
G2	Os01g0661650	3.66814	0.00206207	0.0226932
G2	Os04g0663800	1.0767	0.0020718	0.0227656
G2	Os07g0670600	1.10044	0.00207503	0.0227801
G2	Os01g0765400	1.08041	0.00208293	0.0228458
G2	Os01g0205600	1.71559	0.00208333	0.0228458
G2	Os03g0845000	1.37277	0.00208754	0.0228688
G2	novel.2586	7.01158	0.00209729	0.0229291
G2	Os02g0453300	1.66215	0.00210014	0.0229371
G2	novel.2554	2.43928	0.00210969	0.0230182
G2	Os10g0371000	1.3162	0.0021288	0.023188
G2	Os01g0342800	1.89766	0.00213565	0.0232428
G2	Os04g0513000	1.0408	0.00213804	0.0232571
G2	Os03g0135300	1.19504	0.00217538	0.0235958
G2	Os05g0244600	1.00131	0.00217636	0.0235958
G2	Os05g0584200	0.94617	0.00218299	0.0236474
G2	Os09g0106200	1.80556	0.0021917	0.0237096
G2	Os01g0323500	1.63091	0.00221219	0.0239074
G2	novel.2754	1.51582	0.00222753	0.0240371
G2	Os07g0592000	1.29076	0.00223837	0.0241212
G2	Os12g0104733	6.67235	0.00225514	0.0242624
G2	Os05g0541000	4.25405	0.00225983	0.0242887
G2	Os10g0509900	3.25966	0.00228335	0.0244928
G2	Os01g0136000	2.28602	0.00228721	0.0245099
G2	Os01g0955000	1.02658	0.00229203	0.024525
G2	Os04g0117100	1.16274	0.00230003	0.0245985
G2	novel.254	3.24754	0.00230838	0.0246634
G2	Os06g0114500	1.03982	0.00231389	0.02471
G2	Os06g0506150	5.32528	0.00232047	0.0247681
G2	Os01g0242500	1.7386	0.00233804	0.0248942
G2	Os01g0851600	1.66755	0.0023599	0.0250284
G2	Os03g0831200	0.683345	0.00236314	0.0250505
G2	Os05g0290400	2.05345	0.00236611	0.0250697
G2	Os05g0223000	0.797492	0.00237799	0.0251832
G2	Os04g0442800	1.253	0.00238539	0.0252492
G2	novel.1512	2.22579	0.00240264	0.025382
G2	Os03g0292900	2.74757	0.00241305	0.0254796
G2	Os01g0119800	3.01959	0.00241858	0.0255255
G2	Os01g0676200	2.17947	0.00241993	0.0255273
G2	novel.2092	6.61876	0.00242183	0.0255349
G2	Os03g0192800	1.31006	0.00244121	0.0256892
G2	Os11g0161200	1.523	0.00248009	0.0259699
G2	Os04g0589500	1.65326	0.00248166	0.0259699
G2	Os01g0631800	3.64526	0.00248352	0.02597
G2	Os02g0138000	2.37424	0.00248928	0.0260177
G2	Os12g0630600	2.05561	0.00249198	0.0260334
G2	Os01g0732100	1.27253	0.00249491	0.0260463
G2	Os03g0747100	4.49922	0.00250401	0.0261212
G2	Os05g0393200	1.0057	0.00251976	0.0262481
G2	Os08g0162500	1.28846	0.00255426	0.0265813
G2	Os01g0144700	1.50857	0.00257748	0.0267971
G2	Os03g0379300	0.712575	0.00260369	0.0270176
G2	Os04g0168000	1.52817	0.00261688	0.0271285
G2	Os01g0926400	1.45825	0.00263252	0.0272522
G2	novel.2441	1.55506	0.00263297	0.0272522
G2	novel.2309	1.46586	0.00265002	0.0273932
G2	Os02g0158600	0.939985	0.00268323	0.0276704
G2	Os01g0767966	3.34022	0.0027067	0.0278726
G2	Os10g0408700	1.11935	0.00271859	0.0279817
G2	Os08g0103000	1.24839	0.00272159	0.0279992
G2	Os04g0300600	6.6454	0.00272879	0.0280599
G2	Os01g0523000	2.3191	0.00273986	0.028147
G2	Os01g0303300	1.19751	0.00274867	0.0282107
G2	Os05g0560000	0.906344	0.00282303	0.0287826
G2	Os02g0549700	0.969159	0.00283914	0.0289196
G2	Os01g0974200	2.73291	0.00288173	0.029257
G2	Os04g0224600	1.98063	0.00288555	0.0292821
G2	Os09g0439800	1.91829	0.00289	0.0293134
G2	Os10g0212100	1.41832	0.00290088	0.0293549
G2	Os05g0198200	1.12019	0.00292461	0.0295487
G2	Os12g0512100	0.904724	0.00293508	0.0296179
G2	Os01g0304000	1.12005	0.00294795	0.02972
G2	Os01g0390900	1.98156	0.0029689	0.0298616
G2	Os06g0687600	2.58173	0.00298502	0.0300098
G2	Os04g0490866	3.38543	0.00303613	0.0304254
G2	Os05g0351500	1.19743	0.00304074	0.030444
G2	Os09g0385300	0.993385	0.00305388	0.03056
G2	Os06g0696566	1.99709	0.00306219	0.0306159
G2	Os09g0468650	3.81866	0.00306229	0.0306159
G2	Os02g0481900	7.37434	0.00307357	0.0307144
G2	Os11g0154000	7.29468	0.00308405	0.0307907
G2	ENSRNA049761212	7.30214	0.00309134	0.0308349
G2	Os02g0672700	1.15934	0.00311143	0.0309925
G2	Os07g0569166	3.71684	0.00311604	0.0310088
G2	Os05g0500200	1.5398	0.00311731	0.0310088
G2	Os03g0820500	1.08576	0.00311737	0.0310088
G2	novel.1612	1.23918	0.00312417	0.0310621
G2	Os05g0471116	7.33108	0.00312688	0.0310748
G2	Os05g0140800	0.943299	0.00316519	0.0314122
G2	Os04g0638700	1.48754	0.00320471	0.0317171
G2	Os08g0250200	0.98939	0.00325573	0.032046
G2	Os01g0571766	1.8684	0.00327194	0.0321615
G2	Os07g0561500	1.88254	0.00327638	0.0321615
G2	Os03g0156500	0.677294	0.0033142	0.0324473
G2	Os08g0436800	0.917121	0.00332312	0.0325169
G2	Os08g0130500	3.46782	0.00333463	0.0325559
G2	Os03g0781501	1.00084	0.00336944	0.0328365
G2	Os08g0163500	1.03267	0.00337531	0.0328587
G2	Os06g0724600	1.01996	0.00341266	0.0331085
G2	Os02g0590800	4.17762	0.0034202	0.0331558
G2	Os02g0803400	1.2025	0.00346727	0.0335168
G2	Os08g0461100	1.99899	0.00348267	0.0336068
G2	Os08g0556600	0.751138	0.00350284	0.0337261
G2	Os07g0568700	1.51677	0.00351528	0.0338158
G2	Os04g0295901	1.89035	0.00355415	0.034129
G2	Os12g0595500	1.02027	0.0035617	0.0341711
G2	Os04g0556350	5.13791	0.00357147	0.0342345
G2	Os09g0568800	0.852558	0.00357321	0.034236
G2	Os03g0828100	2.56375	0.00361731	0.034547
G2	Os07g0291100	1.19339	0.00361975	0.034547
G2	Os05g0182201	1.0812	0.00363365	0.0346095
G2	Os08g0505300	0.999089	0.00364467	0.0346749
G2	Os09g0293601	2.06854	0.00364997	0.03471
G2	Os03g0667800	1.20609	0.00369137	0.0350114
G2	Os06g0724800	2.37284	0.00369485	0.0350136
G2	Os12g0147200	0.709591	0.003729	0.0352295
G2	Os12g0477600	1.26476	0.0037559	0.0353443
G2	Os03g0854400	1.46682	0.00376307	0.035381
G2	Os06g0340200	1.94778	0.00376501	0.0353839
G2	Os09g0541700	1.01925	0.00378383	0.0354939
G2	Os06g0166400	0.707182	0.00378964	0.0355227
G2	Os02g0178800	1.37847	0.00380559	0.0356413
G2	Os08g0492500	2.04566	0.00381042	0.0356605
G2	Os01g0800900	1.21084	0.00382224	0.0356605
G2	Os10g0540050	1.53152	0.00383803	0.0357593
G2	novel.437	1.46269	0.00386645	0.0359497
G2	Os08g0154000	2.2555	0.00386677	0.0359497
G2	Os01g0633400	0.921908	0.0038923	0.0361094
G2	Os05g0122700	0.961893	0.00392034	0.0363072
G2	Os01g0739300	1.49206	0.00392948	0.0363742
G2	Os10g0389200	1.70111	0.00393093	0.0363742
G2	Os06g0501900	2.20663	0.00395276	0.0365605
G2	Os02g0817800	1.6001	0.00401871	0.0369807
G2	Os12g0120400	2.40001	0.00402827	0.0370255
G2	Os10g0382600	1.63727	0.00404276	0.037123
G2	Os12g0626100	0.731525	0.00406578	0.0373027
G2	Os06g0662550	1.48708	0.00408651	0.0374317
G2	Os01g0839500	1.13348	0.0040885	0.0374317
G2	Os08g0282700	1.32403	0.00412724	0.0377385
G2	novel.1699	3.85022	0.00416898	0.0380879
G2	novel.967	2.0749	0.00418183	0.0381588
G2	Os05g0552200	1.42496	0.00422154	0.0384059
G2	Os02g0507400	1.25925	0.00422524	0.0384059
G2	Os04g0501000	0.638453	0.00422687	0.0384059
G2	Os03g0174800	1.23519	0.00423673	0.0384349
G2	Os02g0250700	1.47179	0.00424228	0.0384651
G2	Os06g0649700	2.08413	0.00425264	0.0385106
G2	Os04g0274400	1.26407	0.00427969	0.0385618
G2	Os02g0527950	6.68638	0.00429422	0.0386287
G2	Os05g0299000	1.72117	0.00429426	0.0386287
G2	Os04g0677300	4.23844	0.00430437	0.0386919
G2	Os07g0202000	2.48722	0.00430888	0.0387119
G2	Os04g0651700	1.01846	0.00436345	0.0391371
G2	Os07g0189800	0.990373	0.00438849	0.0393291
G2	Os06g0680900	1.25667	0.00440341	0.0393812
G2	Os12g0571700	2.54944	0.00444906	0.0396419
G2	Os06g0336200	1.25634	0.00445726	0.0396986
G2	Os08g0246700	2.50744	0.00446292	0.0397251
G2	Os03g0758950	1.49737	0.00446391	0.0397251
G2	novel.2663	1.33873	0.00446903	0.0397438
G2	Os01g0607100	1.65197	0.00447116	0.0397438
G2	Os02g0670400	1.04733	0.00447336	0.0397438
G2	Os07g0637150	1.48421	0.00447735	0.0397595
G2	Os06g0505501	2.03515	0.0044811	0.0397636
G2	Os03g0676300	1.12428	0.00449849	0.0398742
G2	Os03g0729300	1.06785	0.00451477	0.0399967
G2	Os09g0253000	0.833211	0.00452397	0.0400617
G2	Os09g0438700	0.806406	0.00452647	0.0400675
G2	Os02g0664000	0.939236	0.00453597	0.0401329
G2	Os11g0162200	0.957635	0.00454516	0.0401836
G2	Os02g0819100	1.14786	0.00462733	0.0407942
G2	Os08g0205400	0.952415	0.00463515	0.040829
G2	Os10g0548400	1.11375	0.00464902	0.0409345
G2	Os07g0692900	3.26836	0.00466843	0.0410719
G2	Os02g0251200	3.39673	0.00467311	0.0410906
G2	Os12g0244500	1.17547	0.00467625	0.0410906
G2	Os04g0577300	0.977713	0.00468159	0.0411208
G2	Os04g0589200	1.06324	0.00471928	0.0414014
G2	novel.2734	2.63894	0.00477125	0.0417895
G2	Os01g0810500	3.35115	0.00481581	0.0420435
G2	Os03g0756000	0.569305	0.0048224	0.0420757
G2	Os06g0586150	4.35836	0.00484632	0.0421928
G2	Os03g0439500	3.87334	0.00484751	0.0421928
G2	Os01g0105400	3.44031	0.00485242	0.0421928
G2	Os07g0663000	4.99546	0.0048554	0.0421942
G2	Os01g0815400	0.905865	0.00485648	0.0421942
G2	Os01g0743400	1.25421	0.00487565	0.0422914
G2	Os07g0560300	1.85869	0.00489692	0.0424262
G2	Os02g0654700	2.64398	0.00490168	0.0424389
G2	Os04g0290400	1.94712	0.00491642	0.04251
G2	Os06g0503600	0.884064	0.00494486	0.0426536
G2	Os09g0376400	1.18832	0.00495177	0.0426622
G2	Os04g0465100	1.46921	0.0049833	0.0428801
G2	Os03g0166200	1.44373	0.00498396	0.0428801
G2	Os09g0522200	2.01572	0.00504168	0.0432644
G2	Os06g0109000	2.36944	0.00505461	0.0433527
G2	Os04g0667500	0.913381	0.00511362	0.0438122
G2	Os03g0786400	1.93793	0.00518423	0.0443294
G2	Os02g0461600	1.15667	0.00520559	0.0444762
G2	Os07g0140633	1.34855	0.00521892	0.0445555
G2	Os06g0298500	1.33469	0.00522553	0.0445854
G2	Os04g0623550	2.56443	0.00523478	0.0445854
G2	Os08g0524501	0.968436	0.00529772	0.0450545
G2	Os04g0465300	3.30043	0.00530901	0.0450857
G2	Os01g0771300	2.16135	0.00532046	0.0451337
G2	Os01g0124200	1.0244	0.00533531	0.04521
G2	Os05g0555300	1.44057	0.00534549	0.0452608
G2	Os09g0549500	1.56297	0.00536333	0.0453942
G2	Os01g0278000	1.01564	0.00537338	0.0454436
G2	Os05g0593000	1.5613	0.00538927	0.0455602
G2	Os08g0512500	2.04544	0.00539749	0.0456119
G2	Os04g0398800	1.3242	0.00540534	0.0456604
G2	Os05g0214100	1.39921	0.00542383	0.0457747
G2	Os08g0268550	1.2535	0.00544258	0.0458707
G2	novel.747	1.28365	0.00545491	0.0459534
G2	Os02g0567000	1.03295	0.00546445	0.045998
G2	Os08g0137800	7.07493	0.00549205	0.0461584
G2	Os04g0677100	2.15499	0.00550163	0.046203
G2	Os02g0532800	1.48751	0.00553123	0.0463616
G2	Os06g0341300	0.824819	0.00554746	0.046445
G2	Os02g0566000	3.15802	0.00554941	0.046445
G2	Os03g0360800	1.25669	0.00555406	0.046445
G2	Os11g0110000	1.53569	0.0055982	0.0467959
G2	Os07g0112600	1.98142	0.00560934	0.0468528
G2	Os08g0536100	0.774063	0.00565274	0.0471607
G2	Os02g0667100	1.50682	0.00567244	0.0472703
G2	novel.926	2.49563	0.00567953	0.0473102
G2	Os06g0343000	2.55641	0.00569434	0.0473616
G2	Os06g0193200	2.64862	0.00571423	0.047454
G2	Os03g0146300	1.00739	0.0057253	0.0475277
G2	Os05g0426066	3.22987	0.00575888	0.0477514
G2	Os08g0547100	0.932168	0.00576688	0.0477629
G2	Os12g0566600	2.98358	0.00580515	0.0479879
G2	Os02g0451501	2.22544	0.00582776	0.0481196
G2	novel.294	2.81572	0.00585223	0.0482362
G2	Os11g0557700	1.83777	0.00585303	0.0482362
G2	Os09g0116600	0.938453	0.00585742	0.048254
G2	Os09g0478600	1.57285	0.00587436	0.0483361
G2	Os01g0613300	0.803398	0.00587633	0.0483361
G2	Os03g0167100	1.29872	0.005929	0.0486214
G2	Os11g0213800	1.02267	0.00594852	0.0487537
G2	Os01g0839300	1.21284	0.0060012	0.0490646
G2	Os12g0506400	1.45116	0.00607337	0.049561
G2	Os02g0822100	4.10067	0.0060808	0.0496029
G2	Os01g0878700	1.63356	0.00608674	0.0496327
G2	Os06g0675700	-5.12573	7.12351e-42	5.92484e-39
G2	Os07g0213600	-4.99999	1.27887e-39	9.53641e-37
G2	Os05g0499100	-4.47738	2.95956e-38	2.13335e-35
G2	Os07g0216700	-4.7581	1.93057e-36	1.30465e-33
G2	Os07g0214100	-4.90739	4.32951e-35	2.75369e-32
G2	Os01g0942300	-4.07577	7.96156e-34	4.91911e-31
G2	Os07g0214600	-5.4308	9.26926e-32	5.13969e-29
G2	Os10g0464300	-4.80989	1.71464e-31	9.04368e-29
G2	Os07g0216600	-5.06657	4.05188e-26	1.71807e-23
G2	Os07g0215500	-4.12562	1.22899e-25	4.87398e-23
G2	Os03g0427300	-3.19491	3.30788e-25	1.25496e-22
G2	Os07g0222000	-4.61813	9.51671e-24	3.31933e-21
G2	Os04g0510600	-4.2392	4.98221e-23	1.63243e-20
G2	Os06g0139800	-3.98208	3.3495e-18	9.16873e-16
G2	Os12g0151000	-3.80792	6.41766e-18	1.73477e-15
G2	Os01g0762500	-3.6526	7.37602e-17	1.92176e-14
G2	Os12g0269200	-3.43467	1.3394e-16	3.4076e-14
G2	Os02g0453600	-2.79311	1.41036e-16	3.50563e-14
G2	Os06g0498800	-3.00388	3.02479e-16	7.26789e-14
G2	Os05g0574900	-4.23839	3.40871e-16	8.10038e-14
G2	Os06g0507200	-4.30645	5.36712e-16	1.248e-13
G2	Os05g0432200	-3.38176	3.1415e-15	7.07655e-13
G2	Os02g0268100	-2.86334	3.43948e-15	7.58966e-13
G2	Os02g0527200	-3.77304	4.00134e-15	8.7403e-13
G2	Os01g0262500	-3.78987	8.05206e-15	1.70712e-12
G2	Os03g0290900	-3.60251	6.30474e-14	1.27421e-11
G2	Os02g0249000	-2.8791	6.71367e-14	1.33859e-11
G2	Os02g0252400	-3.18286	6.74712e-14	1.33859e-11
G2	Os02g0268300	-2.46604	6.92621e-14	1.36163e-11
G2	Os05g0111200	-2.63922	1.20329e-13	2.32332e-11
G2	Os07g0212300	-3.4487	1.64835e-13	3.07289e-11
G2	Os11g0151700	-4.30637	1.66745e-13	3.08192e-11
G2	Os05g0562800	-3.05171	4.5841e-13	8.12551e-11
G2	Os03g0130300	-2.24549	1.69821e-12	2.84681e-10
G2	Os05g0329300	-4.41932	1.98409e-12	3.30045e-10
G2	Os06g0352200	-3.35459	2.09701e-12	3.43545e-10
G2	Os01g0930500	-9.55891	4.46797e-12	7.15702e-10
G2	Os01g0720400	-3.4354	6.97421e-12	1.07727e-09
G2	Os11g0677400	-9.34909	7.74986e-12	1.18022e-09
G2	Os02g0242600	-2.75127	9.47545e-12	1.41315e-09
G2	Os12g0269700	-2.38612	9.67489e-12	1.42326e-09
G2	Os07g0504200	-4.13664	1.10546e-11	1.61524e-09
G2	Os05g0330600	-1.95627	1.59892e-11	2.28984e-09
G2	Os06g0726400	-2.84679	1.65756e-11	2.35821e-09
G2	Os07g0206500	-2.76086	1.96293e-11	2.7386e-09
G2	Os01g0633100	-2.39619	3.28196e-11	4.52053e-09
G2	Os01g0778100	-3.04433	1.11649e-10	1.43715e-08
G2	Os05g0592600	-1.55961	1.23663e-10	1.57306e-08
G2	Os02g0134200	-3.57614	1.59558e-10	1.98301e-08
G2	Os03g0654700	-2.69604	1.65477e-10	2.04482e-08
G2	Os09g0321900	-3.18476	1.69279e-10	2.07992e-08
G2	Os04g0422500	-8.9711	3.45156e-10	4.03459e-08
G2	Os02g0763800	-5.99574	4.10305e-10	4.7196e-08
G2	Os05g0506300	-1.78997	4.35254e-10	4.95388e-08
G2	Os07g0607400	-2.88332	4.52641e-10	5.12479e-08
G2	Os03g0269700	-8.49807	4.59614e-10	5.17664e-08
G2	Os03g0331700	-3.1926	4.63251e-10	5.19057e-08
G2	Os05g0405400	-3.15479	4.79661e-10	5.34674e-08
G2	Os01g0779201	-8.70668	5.16812e-10	5.70208e-08
G2	Os03g0370400	-6.48992	5.68211e-10	6.22313e-08
G2	Os12g0623500	-2.15783	5.69794e-10	6.22313e-08
G2	Os02g0133100	-1.84012	7.47387e-10	8.12174e-08
G2	Os06g0589500	-3.39984	9.57199e-10	1.02472e-07
G2	Os09g0453300	-2.80176	1.16467e-09	1.24068e-07
G2	Os03g0736700	-2.95207	1.20469e-09	1.27703e-07
G2	Os02g0799000	-2.51589	1.22953e-09	1.29071e-07
G2	Os11g0535525	-3.50286	1.25072e-09	1.30661e-07
G2	Os02g0774200	-2.39257	1.35292e-09	1.39985e-07
G2	Os11g0641300	-3.54829	1.44784e-09	1.48386e-07
G2	Os04g0552300	-3.11533	1.47003e-09	1.49886e-07
G2	Os10g0412000	-2.23177	1.70046e-09	1.71035e-07
G2	Os08g0109300	-2.50581	1.83902e-09	1.83267e-07
G2	Os07g0557100	-2.29261	1.87045e-09	1.85543e-07
G2	Os03g0766100	-3.34381	1.88721e-09	1.86351e-07
G2	novel.2660	-1.89316	2.58438e-09	2.52884e-07
G2	Os07g0148200	-5.96009	2.94194e-09	2.86574e-07
G2	Os05g0545400	-3.01388	2.96918e-09	2.8793e-07
G2	Os05g0331532	-2.29443	3.11706e-09	3.00922e-07
G2	Os07g0556300	-6.08296	3.16344e-09	3.04041e-07
G2	Os02g0528200	-2.23091	3.18997e-09	3.05235e-07
G2	Os04g0164900	-2.72983	3.75081e-09	3.52658e-07
G2	Os08g0414500	-3.41391	4.46077e-09	4.07022e-07
G2	Os12g0124500	-2.98838	4.51812e-09	4.10522e-07
G2	Os08g0152600	-2.50738	4.60154e-09	4.16353e-07
G2	Os08g0191433	-2.34327	4.67387e-09	4.21135e-07
G2	Os02g0802700	-2.9615	6.30807e-09	5.61366e-07
G2	Os12g0244100	-2.22492	6.5622e-09	5.81588e-07
G2	Os02g0580600	-3.7094	6.60109e-09	5.82647e-07
G2	Os10g0493600	-2.73782	6.76621e-09	5.92386e-07
G2	Os03g0218500	-1.24287	6.79381e-09	5.92404e-07
G2	Os05g0104900	-2.4537	7.19727e-09	6.25064e-07
G2	Os08g0345800	-2.10562	7.73538e-09	6.6911e-07
G2	Os03g0271200	-2.26906	9.01088e-09	7.70199e-07
G2	Os08g0400300	-2.0942	9.15858e-09	7.79741e-07
G2	Os02g0132200	-8.36186	9.51879e-09	8.04078e-07
G2	Os07g0206400	-2.41987	9.85891e-09	8.23162e-07
G2	Os06g0527800	-2.29675	1.21495e-08	1.0028e-06
G2	Os10g0501900	-3.13798	1.28139e-08	1.04963e-06
G2	Os04g0421800	-1.77035	1.32153e-08	1.07436e-06
G2	Os02g0770100	-2.38845	1.35072e-08	1.09398e-06
G2	Os08g0508700	-3.06629	1.47064e-08	1.18225e-06
G2	Os03g0725100	-1.59222	1.50324e-08	1.20398e-06
G2	Os06g0681400	-1.34387	1.94665e-08	1.53078e-06
G2	Os02g0248800	-2.73933	2.26765e-08	1.75135e-06
G2	Os07g0622400	-3.10426	3.08374e-08	2.32355e-06
G2	Os03g0128700	-2.04737	3.11561e-08	2.33941e-06
G2	Os05g0551500	-2.88333	3.3722e-08	2.51462e-06
G2	Os05g0405000	-2.34939	3.48449e-08	2.58055e-06
G2	novel.42	-3.40529	3.68619e-08	2.70217e-06
G2	Os03g0758100	-2.32692	3.8041e-08	2.76052e-06
G2	Os10g0464100	-1.45973	3.90118e-08	2.8215e-06
G2	Os01g0663400	-1.97406	3.93575e-08	2.83702e-06
G2	Os05g0381700	-2.2632	4.97809e-08	3.50655e-06
G2	Os03g0712800	-2.22585	5.09277e-08	3.57569e-06
G2	Os02g0249600	-2.29561	5.27405e-08	3.69098e-06
G2	Os04g0624000	-1.96862	5.35412e-08	3.73493e-06
G2	Os04g0208200	-7.98148	5.97251e-08	4.1396e-06
G2	Os06g0166000	-2.80514	6.20652e-08	4.28805e-06
G2	novel.715	-7.89003	8.1013e-08	5.52652e-06
G2	Os11g0113200	-1.92749	8.28246e-08	5.63233e-06
G2	Os02g0621700	-1.72882	8.48946e-08	5.72213e-06
G2	Os05g0566800	-1.51473	8.77571e-08	5.89362e-06
G2	Os01g0221400	-7.53051	9.47052e-08	6.30154e-06
G2	Os01g0580800	-2.88083	1.03804e-07	6.83415e-06
G2	Os02g0301500	-2.49862	1.07714e-07	7.05853e-06
G2	Os06g0653100	-2.78095	1.11179e-07	7.26357e-06
G2	Os08g0156600	-1.79655	1.22239e-07	7.89082e-06
G2	Os11g0659500	-2.10942	1.35226e-07	8.67733e-06
G2	Os07g0608900	-2.20136	1.38502e-07	8.86125e-06
G2	Os12g0225200	-1.72142	1.46812e-07	9.28629e-06
G2	Os12g0105962	-6.01792	1.46863e-07	9.28629e-06
G2	Os01g0625200	-1.96726	1.47885e-07	9.3005e-06
G2	Os01g0259600	-2.01141	1.50681e-07	9.44488e-06
G2	Os12g0150500	-7.90295	1.56471e-07	9.77945e-06
G2	Os07g0144500	-5.94036	1.93986e-07	1.18501e-05
G2	Os08g0106501	-3.18022	2.02239e-07	1.22849e-05
G2	Os02g0670500	-2.29154	2.05921e-07	1.24387e-05
G2	Os01g0212900	-7.83397	2.43232e-07	1.42159e-05
G2	Os04g0348300	-2.23992	2.56453e-07	1.47495e-05
G2	Os09g0385700	-2.48161	2.63893e-07	1.50971e-05
G2	Os01g0232400	-1.30161	2.65044e-07	1.51229e-05
G2	Os04g0592600	-3.03445	2.88718e-07	1.63016e-05
G2	Os03g0238600	-2.54023	3.06808e-07	1.6917e-05
G2	Os04g0628400	-1.37687	3.06889e-07	1.6917e-05
G2	Os01g0856900	-1.98214	3.19688e-07	1.74137e-05
G2	Os06g0110100	-2.01327	3.72919e-07	1.99988e-05
G2	Os08g0157500	-2.63543	4.23212e-07	2.25418e-05
G2	Os01g0699100	-8.06154	4.64654e-07	2.45676e-05
G2	Os07g0673200	-2.26638	5.04796e-07	2.63647e-05
G2	Os02g0576400	-2.90253	5.05957e-07	2.63647e-05
G2	Os10g0185400	-7.41854	5.35883e-07	2.77236e-05
G2	Os01g0634600	-4.42924	5.54067e-07	2.8596e-05
G2	Os01g0947000	-7.71538	5.81712e-07	2.97072e-05
G2	Os09g0440300	-2.05368	5.82468e-07	2.97072e-05
G2	Os07g0689950	-7.61982	6.04637e-07	3.07654e-05
G2	Os03g0671000	-7.86473	6.11491e-07	3.09684e-05
G2	Os01g0762000	-1.68797	6.18563e-07	3.11805e-05
G2	Os07g0107800	-1.55031	6.2279e-07	3.13206e-05
G2	Os06g0507100	-2.54092	6.30264e-07	3.15497e-05
G2	Os04g0528000	-7.79024	6.34234e-07	3.16751e-05
G2	novel.2733	-4.14135	6.46571e-07	3.22168e-05
G2	Os01g0923900	-1.4311	7.46354e-07	3.66816e-05
G2	Os11g0112800	-1.60743	7.64248e-07	3.74759e-05
G2	Os07g0573200	-2.21851	7.7808e-07	3.79819e-05
G2	Os03g0777700	-1.57356	7.97399e-07	3.875e-05
G2	Os06g0603000	-1.80314	8.55267e-07	4.14672e-05
G2	Os02g0767600	-4.27416	8.92753e-07	4.29973e-05
G2	Os03g0188500	-2.35243	9.21858e-07	4.4007e-05
G2	Os06g0558700	-1.11476	9.70903e-07	4.58894e-05
G2	Os05g0417700	-6.48187	9.71901e-07	4.58894e-05
G2	Os01g0871733	-7.69022	9.83216e-07	4.63225e-05
G2	Os03g0216600	-1.60255	9.9707e-07	4.68731e-05
G2	Os03g0704100	-2.20389	1.02257e-06	4.77751e-05
G2	Os02g0115900	-2.31212	1.02288e-06	4.77751e-05
G2	Os12g0128450	-7.59267	1.04219e-06	4.8572e-05
G2	novel.702	-2.68632	1.08419e-06	5.04206e-05
G2	Os06g0284900	-2.82997	1.1053e-06	5.10727e-05
G2	novel.1634	-7.72505	1.11654e-06	5.14823e-05
G2	Os03g0248000	-1.58143	1.16034e-06	5.33881e-05
G2	Os04g0650700	-2.16331	1.21083e-06	5.53576e-05
G2	Os08g0299400	-4.75016	1.21629e-06	5.549e-05
G2	Os01g0265200	-1.94386	1.23191e-06	5.60845e-05
G2	Os03g0266100	-2.52233	1.24365e-06	5.65001e-05
G2	Os09g0275200	-5.56433	1.29688e-06	5.87944e-05
G2	Os12g0514000	-2.55109	1.444e-06	6.47851e-05
G2	Os05g0102600	-2.28754	1.46333e-06	6.54755e-05
G2	Os10g0326400	-5.35746	1.46544e-06	6.54755e-05
G2	Os05g0221400	-1.60813	1.54781e-06	6.87298e-05
G2	Os05g0328466	-2.42123	1.56681e-06	6.9431e-05
G2	Os05g0331366	-2.29231	1.60235e-06	7.0572e-05
G2	Os09g0438100	-5.78865	1.66263e-06	7.24889e-05
G2	Os10g0490400	-7.52539	1.94318e-06	8.32105e-05
G2	Os12g0230100	-1.54729	1.97818e-06	8.45416e-05
G2	Os02g0489800	-7.42809	1.98988e-06	8.46286e-05
G2	Os01g0708400	-1.78437	1.99195e-06	8.46286e-05
G2	Os01g0594500	-4.21598	2.0191e-06	8.54463e-05
G2	Os03g0836400	-7.63575	2.09175e-06	8.81756e-05
G2	Os02g0215000	-2.00772	2.10992e-06	8.8596e-05
G2	Os05g0515400	-2.68017	2.11814e-06	8.87691e-05
G2	Os04g0537900	-1.42145	2.2503e-06	9.37623e-05
G2	Os06g0600301	-3.04947	2.48252e-06	0.000103041
G2	Os04g0492100	-1.21206	2.49487e-06	0.000103158
G2	novel.2636	-7.42629	2.56547e-06	0.000105875
G2	Os02g0313400	-1.28182	2.57138e-06	0.000105911
G2	Os01g0898500	-2.38491	2.57614e-06	0.000105911
G2	Os07g0168800	-1.60107	2.68413e-06	0.000109932
G2	Os01g0271500	-1.72687	2.70596e-06	0.000110431
G2	Os01g0772600	-1.35285	2.70651e-06	0.000110431
G2	Os03g0780200	-6.27411	2.7585e-06	0.000112129
G2	Os03g0561400	-1.87291	2.77356e-06	0.00011253
G2	Os01g0881500	-1.70184	2.80327e-06	0.000113522
G2	Os05g0330150	-4.60531	3.02216e-06	0.000121251
G2	Os09g0544000	-7.47161	3.32737e-06	0.000132757
G2	novel.1082	-7.38431	3.50932e-06	0.000139502
G2	Os06g0132500	-7.62944	3.55836e-06	0.000141192
G2	Os01g0273800	-7.505	3.61722e-06	0.000143003
G2	Os07g0407900	-7.58922	3.66834e-06	0.000144526
G2	Os04g0679900	-1.71354	3.6758e-06	0.000144526
G2	Os02g0715400	-1.67259	3.7129e-06	0.000145719
G2	Os02g0523500	-1.05739	3.7808e-06	0.000148116
G2	Os06g0208700	-1.96826	3.8146e-06	0.000149102
G2	Os06g0218800	-7.40402	3.87495e-06	0.000150983
G2	Os02g0511500	-1.60365	4.10976e-06	0.000158987
G2	Os02g0479100	-7.35035	4.18316e-06	0.000161537
G2	Os08g0430000	-1.68392	4.20913e-06	0.00016225
G2	Os03g0167500	-1.59286	4.26146e-06	0.000163975
G2	Os02g0793900	-2.03511	4.46718e-06	0.000170994
G2	Os01g0751600	-2.45138	4.50565e-06	0.000171618
G2	Os05g0555600	-4.2758	4.60609e-06	0.000174138
G2	Os05g0354400	-1.687	4.61659e-06	0.00017423
G2	Os04g0476100	-2.38291	4.6707e-06	0.000175965
G2	Os07g0204400	-2.78123	4.83206e-06	0.000181098
G2	novel.2304	-2.09703	4.91224e-06	0.000183784
G2	Os07g0111600	-2.02928	4.94649e-06	0.000184427
G2	Os01g0825700	-1.57516	5.10179e-06	0.00018989
G2	Os07g0190900	-1.48735	5.31285e-06	0.00019673
G2	Os02g0329800	-2.17417	5.48427e-06	0.000202385
G2	Os01g0621500	-7.39918	5.6634e-06	0.000208284
G2	Os03g0836500	-2.01255	5.76849e-06	0.000211643
G2	Os08g0548300	-1.94383	5.99912e-06	0.000217669
G2	Os02g0608600	-1.88099	6.04032e-06	0.000218368
G2	Os02g0502500	-1.88486	6.04866e-06	0.000218368
G2	Os10g0442532	-1.29948	6.21791e-06	0.000223731
G2	Os02g0812000	-3.98849	6.51662e-06	0.000233701
G2	Os04g0403701	-1.66627	6.72954e-06	0.000240539
G2	Os02g0487300	-4.67091	7.0046e-06	0.000249488
G2	novel.2766	-4.21543	7.0503e-06	0.000250349
G2	Os06g0224200	-1.65376	7.52505e-06	0.000265464
G2	Os01g0393100	-1.94376	7.85602e-06	0.000275343
G2	Os10g0488800	-2.00586	8.21723e-06	0.000285688
G2	Os07g0590700	-7.37567	8.27849e-06	0.000287355
G2	Os08g0170800	-1.54859	8.72793e-06	0.000301504
G2	Os07g0629500	-1.84961	9.28955e-06	0.000317858
G2	Os03g0383800	-1.59163	9.88677e-06	0.000333983
G2	Os10g0562000	-7.34338	9.90959e-06	0.000333983
G2	Os01g0179500	-2.05473	1.03463e-05	0.000345276
G2	Os02g0274900	-0.882433	1.05764e-05	0.000350252
G2	Os02g0300700	-2.20345	1.06969e-05	0.00035316
G2	Os06g0193400	-1.11917	1.09271e-05	0.000359116
G2	Os01g0580400	-2.60625	1.10307e-05	0.000361972
G2	Os06g0718300	-2.0914	1.12291e-05	0.000367922
G2	Os11g0220500	-7.37974	1.14359e-05	0.000372442
G2	Os09g0401200	-1.2295	1.18672e-05	0.000382456
G2	Os06g0160200	-2.40407	1.20384e-05	0.000386246
G2	novel.850	-2.33542	1.26576e-05	0.000401349
G2	Os07g0571100	-1.14069	1.28065e-05	0.000405083
G2	Os07g0678600	-0.849185	1.28128e-05	0.000405083
G2	novel.1689	-2.0943	1.28844e-05	0.000406752
G2	Os04g0512500	-2.09871	1.34438e-05	0.000421336
G2	Os07g0642600	-1.71625	1.36424e-05	0.000425706
G2	Os11g0264300	-1.41152	1.39989e-05	0.000433706
G2	Os05g0151400	-1.22771	1.46831e-05	0.000451026
G2	Os06g0254700	-2.89423	1.47276e-05	0.000451749
G2	Os01g0258700	-1.41887	1.49416e-05	0.000457666
G2	Os04g0559400	-3.89076	1.49691e-05	0.000457861
G2	Os01g0498300	-2.10354	1.51266e-05	0.000462024
G2	Os01g0626200	-1.89396	1.56171e-05	0.000475663
G2	Os02g0798600	-1.69448	1.57173e-05	0.00047804
G2	Os06g0625400	-1.44025	1.60607e-05	0.000485885
G2	Os07g0474700	-2.20694	1.64321e-05	0.000492849
G2	Os05g0463600	-1.26782	1.65735e-05	0.000496403
G2	Os01g0788700	-7.39776	1.66877e-05	0.000497867
G2	Os02g0727700	-7.478	1.7718e-05	0.000524864
G2	Os08g0481100	-2.23176	1.78908e-05	0.000529259
G2	Os07g0645000	-7.1644	1.82177e-05	0.000535998
G2	Os10g0577400	-7.35087	1.88788e-05	0.000551721
G2	Os03g0157600	-1.95452	1.96562e-05	0.000572864
G2	Os05g0503300	-1.06825	2.0398e-05	0.000590503
G2	Os03g0301800	-7.18482	2.04391e-05	0.000590902
G2	Os06g0207200	-2.97423	2.07135e-05	0.000597238
G2	Os06g0654000	-2.04035	2.07722e-05	0.000597601
G2	novel.882	-2.19107	2.07813e-05	0.000597601
G2	Os03g0740700	-1.46392	2.09939e-05	0.000601119
G2	Os04g0430200	-2.25198	2.10148e-05	0.000601119
G2	novel.1579	-2.06334	2.15598e-05	0.000613462
G2	Os02g0702500	-1.62919	2.18603e-05	0.000619566
G2	Os06g0217300	-7.10049	2.19322e-05	0.000620791
G2	Os01g0633200	-1.58686	2.19996e-05	0.000621884
G2	Os01g0717000	-1.09173	2.21739e-05	0.000625176
G2	Os03g0240500	-1.63014	2.22218e-05	0.000625711
G2	Os04g0412100	-5.10769	2.24564e-05	0.000631496
G2	Os08g0559600	-1.23721	2.28299e-05	0.000641165
G2	Os03g0800050	-2.03547	2.32939e-05	0.000649974
G2	Os11g0127700	-1.77985	2.38513e-05	0.000663816
G2	Os01g0821700	-1.67232	2.42379e-05	0.000672843
G2	Os02g0497400	-5.01098	2.529e-05	0.000698462
G2	Os01g0118100	-1.6312	2.54443e-05	0.000701827
G2	Os12g0112600	-2.21995	2.82523e-05	0.000770357
G2	Os03g0795900	-1.56009	2.85764e-05	0.000777313
G2	Os11g0210500	-3.82794	2.9798e-05	0.000808508
G2	Os09g0532400	-0.962774	3.10221e-05	0.000838567
G2	Os05g0405900	-1.42247	3.12608e-05	0.000841862
G2	Os10g0472400	-2.43854	3.15146e-05	0.00084764
G2	Os03g0712000	-7.11002	3.18798e-05	0.000856399
G2	Os07g0645500	-2.25677	3.2227e-05	0.000864651
G2	Os01g0786900	-1.7123	3.30204e-05	0.000884841
G2	Os05g0462400	-1.51395	3.31638e-05	0.000887018
G2	novel.2613	-3.87239	3.33212e-05	0.000889593
G2	Os04g0677500	-1.07257	3.34974e-05	0.000893196
G2	Os02g0535901	-4.81592	3.52164e-05	0.00093557
G2	Os09g0468900	-1.5854	3.56329e-05	0.000945475
G2	Os11g0629100	-2.64748	3.60464e-05	0.000955274
G2	Os07g0105200	-3.98361	3.62738e-05	0.000960124
G2	Os12g0189700	-7.3076	3.69346e-05	0.000972852
G2	Os10g0124150	-7.18973	3.82335e-05	0.00100218
G2	Os06g0708900	-2.13183	3.87954e-05	0.00101323
G2	Os05g0404700	-2.72886	3.9407e-05	0.00102656
G2	Os11g0205500	-1.8233	3.98134e-05	0.00103233
G2	Os06g0716700	-1.37496	4.0205e-05	0.00103875
G2	Os02g0556600	-1.18435	4.04237e-05	0.00104191
G2	Os01g0905700	-1.81968	4.08608e-05	0.00105192
G2	Os11g0546000	-0.992404	4.12017e-05	0.00105818
G2	Os05g0329200	-5.75803	4.159e-05	0.00106688
G2	Os05g0545300	-7.24628	4.17085e-05	0.00106866
G2	Os05g0196700	-2.4897	4.27474e-05	0.00109079
G2	Os03g0268300	-1.33691	4.27741e-05	0.00109079
G2	Os09g0466900	-1.53434	4.42506e-05	0.00112579
G2	Os12g0456400	-2.0114	4.47236e-05	0.00113648
G2	Os02g0696500	-4.78287	4.50946e-05	0.00114322
G2	Os04g0511200	-2.14104	4.54225e-05	0.00115019
G2	Os06g0705300	-1.47809	4.55363e-05	0.00115172
G2	Os06g0704000	-1.7341	4.56633e-05	0.00115359
G2	Os07g0240600	-3.82824	4.6285e-05	0.00116657
G2	Os03g0281600	-1.07237	4.64952e-05	0.0011705
G2	Os04g0598000	-1.42219	4.65668e-05	0.00117094
G2	Os01g0786800	-6.92708	4.68824e-05	0.00117614
G2	Os01g0639900	-1.88663	4.69502e-05	0.00117648
G2	Os05g0506200	-1.21788	4.74731e-05	0.00118683
G2	Os09g0498800	-6.91385	4.79693e-05	0.00119785
G2	Os01g0110700	-6.96914	4.83197e-05	0.00120521
G2	Os02g0672500	-2.35109	4.85415e-05	0.00120795
G2	Os06g0283400	-1.47486	4.86477e-05	0.0012092
G2	Os01g0367300	-2.60158	4.92159e-05	0.00122192
G2	Os02g0755400	-3.7081	4.96753e-05	0.00122948
G2	Os06g0183800	-1.23161	4.98234e-05	0.00122948
G2	Os02g0661900	-4.36173	5.23791e-05	0.00128716
G2	Os02g0741400	-1.30594	5.55202e-05	0.00135511
G2	Os06g0162700	-6.93545	5.56437e-05	0.00135659
G2	Os10g0339600	-1.31532	5.5758e-05	0.00135784
G2	Os02g0709200	-1.66763	5.73798e-05	0.00139107
G2	Os03g0861800	-1.05324	5.83805e-05	0.00141375
G2	Os11g0637700	-1.50385	5.86546e-05	0.0014188
G2	Os08g0296900	-1.93281	5.94149e-05	0.00143079
G2	Os02g0471500	-1.5251	6.07553e-05	0.00145981
G2	Os01g0687500	-2.28195	6.19023e-05	0.0014767
G2	Os05g0568800	-5.15892	6.1936e-05	0.0014767
G2	Os01g0968400	-6.98572	6.2099e-05	0.00147733
G2	Os12g0615300	-7.03181	6.42624e-05	0.00151546
G2	Os04g0321600	-1.27925	6.4589e-05	0.00151985
G2	Os01g0937100	-6.97912	6.56282e-05	0.00153927
G2	novel.979	-6.92446	6.61744e-05	0.00154766
G2	Os02g0184300	-1.63678	6.66472e-05	0.00155221
G2	Os05g0147400	-1.14473	6.66823e-05	0.00155221
G2	Os03g0710700	-1.77372	6.68324e-05	0.00155403
G2	Os04g0506900	-1.72434	6.9181e-05	0.00159663
G2	Os02g0616600	-2.16523	7.01966e-05	0.00161661
G2	Os10g0474000	-4.52095	7.03255e-05	0.00161786
G2	Os02g0189400	-2.66841	7.08108e-05	0.00162557
G2	Os03g0199100	-1.85053	7.21626e-05	0.00165309
G2	Os04g0682000	-1.59213	7.26433e-05	0.00166234
G2	Os08g0323000	-1.3435	7.33362e-05	0.00167559
G2	Os04g0543200	-1.31874	7.57988e-05	0.00172361
G2	Os02g0259100	-1.6613	7.59692e-05	0.00172567
G2	Os09g0327500	-4.62209	7.6895e-05	0.00174121
G2	Os01g0546500	-6.82055	7.70664e-05	0.00174144
G2	Os12g0131701	-6.88823	7.84634e-05	0.00177116
G2	Os07g0511900	-1.70021	7.97797e-05	0.00179032
G2	Os03g0191000	-1.23218	8.0551e-05	0.00180322
G2	Os09g0482000	-2.30196	8.06828e-05	0.00180431
G2	Os07g0182000	-1.94822	8.08754e-05	0.00180675
G2	Os06g0679500	-1.97204	8.10178e-05	0.00180806
G2	novel.1360	-2.06915	8.16484e-05	0.00181838
G2	Os07g0641200	-5.22726	8.54117e-05	0.00189828
G2	novel.558	-6.90424	8.57054e-05	0.00190285
G2	Os05g0257333	-1.85126	8.60188e-05	0.0019059
G2	Os02g0786400	-4.61793	8.65697e-05	0.00191223
G2	Os08g0109500	-1.3678	8.75335e-05	0.00192761
G2	Os02g0280100	-1.25093	8.89759e-05	0.0019534
G2	Os06g0160700	-1.05423	9.02054e-05	0.00197438
G2	Os09g0565400	-1.11485	9.11676e-05	0.0019894
G2	Os08g0131200	-1.52661	9.27042e-05	0.00201415
G2	Os11g0512000	-2.31766	9.27775e-05	0.00201415
G2	Os05g0387200	-1.72119	9.36679e-05	0.00202557
G2	Os09g0363500	-1.24025	9.39781e-05	0.00203025
G2	Os11g0472000	-1.32974	9.62962e-05	0.00206999
G2	Os06g0686900	-6.84842	9.77323e-05	0.00209669
G2	Os09g0417800	-2.28641	9.84805e-05	0.00211064
G2	Os09g0565500	-2.22231	0.000100088	0.00213692
G2	Os10g0329400	-1.76364	0.000101026	0.00215241
G2	Os08g0152800	-1.99778	0.000104197	0.00221341
G2	Os08g0243866	-3.53111	0.000105022	0.00222875
G2	Os10g0536600	-6.9309	0.000105125	0.00222876
G2	Os12g0114000	-2.25728	0.000105878	0.00224179
G2	Os01g0183800	-1.07261	0.000110157	0.00232354
G2	Os08g0542900	-1.48224	0.000111865	0.00235091
G2	Os11g0701100	-5.12274	0.000112072	0.00235297
G2	Os02g0101700	-1.30976	0.000114951	0.00240639
G2	novel.2494	-1.46401	0.000115577	0.00241484
G2	Os02g0597000	-1.22627	0.000116021	0.00241943
G2	Os03g0703300	-1.64704	0.000118443	0.00246519
G2	Os09g0499000	-1.38809	0.000119216	0.00247888
G2	Os11g0637501	-1.75834	0.000119938	0.0024915
G2	Os03g0707900	-1.23001	0.000120397	0.00249625
G2	Os10g0500700	-1.05386	0.000120878	0.00250383
G2	Os04g0450600	-3.5205	0.000122161	0.00252315
G2	Os02g0621500	-1.31752	0.000124663	0.00256863
G2	Os12g0146500	-6.77645	0.00012472	0.00256863
G2	Os12g0615800	-1.43059	0.000125558	0.00258175
G2	Os08g0300200	-1.14097	0.000126025	0.00258812
G2	Os05g0268500	-5.38575	0.000131177	0.00268373
G2	Os05g0328300	-6.98827	0.000132172	0.00270154
G2	Os02g0517531	-1.21284	0.000132613	0.00270799
G2	Os02g0141300	-2.22463	0.000133284	0.00271913
G2	Os02g0549200	-4.82652	0.000134694	0.00274039
G2	Os02g0820200	-5.17125	0.000134707	0.00274039
G2	Os06g0601600	-7.07836	0.000134951	0.00274278
G2	Os01g0806400	-1.92947	0.000138886	0.00281482
G2	Os02g0725100	-1.18533	0.000141236	0.00284909
G2	Os01g0750600	-5.83307	0.000141734	0.00285382
G2	Os02g0173600	-3.5968	0.000141734	0.00285382
G2	Os10g0437200	-1.34536	0.000142598	0.00286855
G2	Os04g0645100	-1.9582	0.00014385	0.00288835
G2	Os12g0631800	-1.51377	0.00014602	0.00292378
G2	Os09g0123300	-1.62809	0.000146437	0.00292943
G2	Os06g0247000	-4.48753	0.000147209	0.00294214
G2	Os06g0562600	-0.931998	0.00014835	0.00296221
G2	Os10g0118900	-1.72776	0.000152467	0.00303601
G2	Os03g0790700	-1.78131	0.000153961	0.00306013
G2	Os01g0168500	-1.51868	0.000155922	0.0030934
G2	Os02g0816900	-1.32875	0.000157661	0.00312026
G2	Os03g0391100	-6.97429	0.000157708	0.00312026
G2	Os10g0145000	-6.76656	0.000158569	0.00313443
G2	Os08g0500100	-0.959351	0.000159238	0.00313815
G2	Os12g0534000	-1.46861	0.000159433	0.00313815
G2	Os07g0566150	-6.91587	0.000159483	0.00313815
G2	Os03g0206150	-1.90381	0.000161173	0.00316563
G2	novel.654	-4.79252	0.000163498	0.00320548
G2	Os09g0326900	-1.98146	0.000166499	0.00325253
G2	Os02g0224100	-6.82688	0.000166664	0.0032528
G2	Os01g0876300	-3.50553	0.000168566	0.00327972
G2	Os11g0207100	-1.19	0.00016865	0.00327972
G2	Os12g0197400	-1.79298	0.000170173	0.00330044
G2	Os12g0467200	-2.44377	0.00017044	0.00330265
G2	Os01g0966400	-0.984011	0.000171075	0.00331199
G2	Os09g0278900	-6.80257	0.000172354	0.00333079
G2	Os07g0571500	-1.71811	0.000175677	0.0033799
G2	Os05g0296600	-1.99286	0.000176051	0.00338409
G2	Os07g0669700	-1.45754	0.000178477	0.00341554
G2	Os07g0655300	-1.13935	0.000179311	0.00342675
G2	Os02g0101750	-1.26594	0.000181272	0.0034568
G2	Os04g0668700	-1.00845	0.000181957	0.00346375
G2	Os10g0541200	-2.25731	0.000183872	0.00349098
G2	Os10g0160000	-1.22156	0.000185371	0.0035102
G2	Os02g0637000	-4.99549	0.000185997	0.00351897
G2	Os08g0326300	-1.17001	0.000189574	0.00357103
G2	novel.365	-6.00916	0.000191533	0.00360479
G2	Os02g0817700	-0.980197	0.000191789	0.00360632
G2	Os01g0269100	-1.1547	0.000191953	0.00360632
G2	Os04g0390100	-0.890563	0.000194735	0.00364964
G2	Os07g0199000	-7.13288	0.00019603	0.00366075
G2	Os05g0586500	-4.73975	0.000199017	0.00369244
G2	Os04g0439100	-1.5063	0.000199653	0.00369648
G2	Os09g0548300	-1.51219	0.000200358	0.00370637
G2	Os02g0802650	-5.54981	0.000201903	0.00372703
G2	Os07g0499800	-1.44306	0.000201992	0.00372703
G2	Os02g0826500	-1.07412	0.000204035	0.00375511
G2	Os12g0146625	-6.65668	0.000205051	0.0037706
G2	Os06g0220600	-4.46887	0.00020572	0.00377969
G2	Os04g0185500	-1.34101	0.000207597	0.00381055
G2	Os04g0532700	-6.64463	0.000207752	0.00381055
G2	Os03g0700800	-1.31343	0.000208378	0.00381865
G2	Os09g0455400	-1.32344	0.000208547	0.00381865
G2	Os05g0173500	-2.492	0.000208751	0.00381915
G2	Os01g0281400	-1.348	0.0002107	0.00385155
G2	Os01g0640700	-1.77988	0.000213077	0.00388843
G2	Os02g0157900	-5.72637	0.000216378	0.00394534
G2	Os01g0817700	-0.993571	0.000219308	0.00398868
G2	Os02g0759800	-0.975703	0.000224772	0.00407114
G2	Os01g0267800	-6.8907	0.000226019	0.00409009
G2	Os07g0193600	-1.12451	0.000232286	0.0041825
G2	Os12g0104400	-2.24889	0.000235036	0.0042285
G2	Os02g0608400	-1.87827	0.000237122	0.0042554
G2	Os09g0525900	-0.927248	0.000237915	0.0042661
G2	Os03g0301200	-4.79254	0.000239271	0.00428686
G2	Os08g0419000	-4.72756	0.000240875	0.00431202
G2	Os06g0340600	-0.830743	0.000244058	0.00436178
G2	Os01g0775300	-1.22767	0.000247263	0.00441177
G2	Os08g0564800	-1.38984	0.000249313	0.00444467
G2	novel.1917	-1.88472	0.000251238	0.00447163
G2	Os01g0706600	-2.50475	0.000251707	0.00447629
G2	Os01g0916800	-1.12159	0.000255949	0.00454053
G2	Os10g0392600	-6.70333	0.000257889	0.00457119
G2	Os03g0415200	-2.62555	0.000258265	0.00457411
G2	Os04g0447800	-4.50699	0.000260041	0.00458678
G2	Os08g0506700	-1.62681	0.000261227	0.00459645
G2	novel.83	-2.38112	0.000263094	0.00462553
G2	Os06g0665500	-1.09672	0.000263849	0.00463504
G2	Os01g0736900	-0.869796	0.000265925	0.00466016
G2	Os03g0387000	-1.67473	0.000267432	0.00468276
G2	Os09g0439200	-6.63344	0.000268804	0.00469539
G2	Os05g0102800	-1.41226	0.000271518	0.00473514
G2	Os05g0395300	-1.06483	0.00027471	0.00477441
G2	Os06g0111400	-1.41666	0.000278804	0.00483492
G2	Os02g0259900	-1.02888	0.000279311	0.00483982
G2	novel.421	-2.11453	0.000283316	0.00490022
G2	Os01g0727700	-4.53704	0.000283476	0.00490022
G2	Os04g0599100	-1.48056	0.000285079	0.00491614
G2	Os01g0281301	-3.37737	0.000286458	0.00493599
G2	Os06g0157000	-6.64418	0.000288401	0.00496382
G2	Os02g0673000	-1.93615	0.000288533	0.00496382
G2	Os01g0227300	-1.79015	0.000291291	0.00499934
G2	Os02g0591900	-1.27965	0.00029982	0.00511982
G2	Os02g0208675	-4.83047	0.000300205	0.00511982
G2	Os09g0502100	-1.67607	0.000300947	0.0051244
G2	Os01g0738300	-6.62283	0.000302324	0.00514379
G2	Os05g0366600	-1.54855	0.000309075	0.00523395
[truncated: 1,450 more rows]

## Sheet: Table S3
Table S3. GO enrichment for DEGs in G1.
GO.ID	Term	Annotated	Count	AllDEG	GeneRatio	Pvalue	GeneID	Class
GO:0006412	translation	744	59	478	12.3431	5.8e-13	Os11g0127900, Os02g0503400, Os06g0181566, Os03g0794700, Os07g0529800, Os03g0818400, Os02g0819300, Os12g0524750, Os05g0279400, gene-rps7-3, Os02g0557600, Os03g0755700, Os08g0440300, Os04g0598200, Os01g0231700, Os01g0815100, Os02g0804100, Os02g0284600, Os10g0466700, Os09g0485900, Os07g0613200, Os11g0634500, Os03g0408300, Os10g0411800, Os05g0552300, Os06g0701400, gene-rps12-2, Os05g0541900, Os02g022…	BP
GO:0009651	response to salt stress	152	12	478	2.51046	0.00017	Os06g0606000, Os03g0643300, Os08g0191700, Os06g0253100, Os03g0267000, Os01g0923700, Os08g0129200, Os04g0445100, Os01g0136200, Os03g0815100, Os07g0635900, Os03g0266900	BP
GO:0009414	response to water deprivation	115	11	478	2.30126	5.66825e-05	Os03g0643300, Os01g0851700, Os06g0639100, Os01g0170000, Os01g0750300, Os08g0129200, Os01g0923700, Os07g0448800, Os03g0815100, Os06g0727200, Os07g0635900	BP
GO:0002181	cytoplasmic translation	83	10	478	2.09205	1.66277e-05	Os02g0557600, Os03g0598800, Os09g0485900, Os11g0151300, Os12g0567700, Os08g0116500, Os01g0140500, Os12g0150100, Os05g0373900, Os07g0674200	BP
GO:0042542	response to hydrogen peroxide	32	6	478	1.25523	6.88589e-05	Os06g0253100, Os03g0267000, Os06g0727200, Os04g0445100, Os01g0136200, Os03g0266900	BP
GO:0015986	proton motive force-driven ATP synthesis	37	6	478	1.25523	0.00016	gene-orf25, Os12g0424180, gene-atp1, gene-atp6, gene-atp9, Os06g0662000	BP
GO:0051259	protein complex oligomerization	33	5	478	1.04603	0.00079	Os06g0253100, Os03g0267000, Os04g0445100, Os01g0136200, Os03g0266900	BP
GO:0015886	heme transport	3	3	478	0.627615	1.13101e-05	gene-ccmFn, gene-ccmB, gene-ccmC	BP
GO:0006045	N-acetylglucosamine biosynthetic process	2	2	478	0.41841	0.00051	Os02g0717700, Os09g0488000	BP
GO:0010155	regulation of proton transport	3	2	478	0.41841	0.00149	Os09g0346400, Os08g0390000	BP
GO:0045471	response to ethanol	3	2	478	0.41841	0.00149	Os03g0267000, Os03g0266900	BP
GO:0005980	glycogen catabolic process	3	2	478	0.41841	0.00149	Os02g0179800, Os01g0851700	BP
GO:1990592	protein K69-linked ufmylation	3	2	478	0.41841	0.00149	Os10g0205200, Os05g0117600	BP
GO:0010150	leaf senescence	24	4	478	0.83682	0.00188	Os01g0760600, Os02g0179800, Os06g0505302, Os01g0923700	BP
GO:0042773	ATP synthesis coupled electron transport	40	5	478	1.04603	0.00193	Os07g0645400, gene-nad4L, Os04g0343050, gene-nad4, Os03g0713400	BP
GO:0000028	ribosomal small subunit assembly	27	4	478	0.83682	0.00294	Os12g0524750, Os11g0482000, Os03g0798600, Os02g0478700	BP
GO:0042273	ribosomal large subunit biogenesis	112	8	478	1.67364	0.0038	Os12g0150100, Os10g0456950, Os02g0503400, Os04g0625350, Os04g0598200, Os02g0699600, Os11g0151300, Os01g0140500	BP
GO:0051156	glucose 6-phosphate metabolic process	30	4	478	0.83682	0.00436	Os06g0256500, Os04g0266900, Os04g0306400, Os03g0776000	BP
GO:0046685	response to arsenic-containing substance	5	2	478	0.41841	0.00483	Os03g0267000, Os03g0266900	BP
GO:2000779	regulation of double-strand break repair	5	2	478	0.41841	0.00483	Os03g0596900, Os01g0924900	BP
GO:0046688	response to copper ion	6	2	478	0.41841	0.00714	Os03g0267000, Os03g0266900	BP
GO:0072344	rescue of stalled ribosome	6	2	478	0.41841	0.00714	Os05g0279400, Os05g0552300	BP
GO:0045053	protein retention in Golgi apparatus	6	2	478	0.41841	0.00714	Os02g0470600, Os08g0116700	BP
GO:0006527	arginine catabolic process	6	2	478	0.41841	0.00714	Os03g0643300, Os06g0131300	BP
GO:0018202	peptidyl-histidine modification	18	3	478	0.627615	0.00718	Os01g0923700, Os07g0259100, Os06g0661600	BP
GO:0046686	response to cadmium ion	55	5	478	1.04603	0.00778	Os03g0266900, Os01g0851700, Os02g0689800, Os06g0727200, Os03g0267000	BP
GO:0001934	positive regulation of protein phosphorylation	56	5	478	1.04603	0.00839	Os04g0437600, Os08g0116500, Os05g0552300, Os02g0179800, Os12g0485400	BP
GO:0009266	response to temperature stimulus	244	12	478	2.51046	0.00945	Os01g0136200, Os03g0267000, Os06g0253100, Os03g0643300, Os06g0131300, Os07g0635900, Os03g0266900, Os04g0549600, Os01g0923700, Os04g0445100, Os08g0129200, Os06g0727200	BP
GO:0034063	stress granule assembly	7	2	478	0.41841	0.00984	Os06g0496000, Os01g0111200	BP
GO:0006011	UDP-glucose metabolic process	7	2	478	0.41841	0.00984	Os09g0553200, Os02g0664100	BP
GO:0016560	protein import into peroxisome matrix, docking	7	2	478	0.41841	0.00984	Os09g0533400, Os07g0152800	BP
GO:0009408	response to heat	137	8	478	1.67364	0.01237	Os03g0643300, Os06g0253100, Os03g0267000, Os04g0549600, Os06g0727200, Os04g0445100, Os01g0136200, Os03g0266900	BP
GO:0006048	UDP-N-acetylglucosamine biosynthetic process	8	2	478	0.41841	0.01293	Os02g0717700, Os09g0488000	BP
GO:0032446	protein modification by small protein conjugation	664	26	478	5.43933	0.0139	Os03g0398600, Os11g0572500, Os05g0521500, Os07g0631200, Os05g0392050, Os05g0117600, Os05g0160200, Os06g0694000, Os09g0486500, Os09g0252700, Os02g0540700, Os12g0428600, Os10g0204100, Os07g0446100, Os05g0439400, Os05g0557600, Os08g0540300, Os03g0812200, Os05g0279400, Os03g0719100, Os10g0205200, Os09g0378700, Os02g0548700, Os01g0369000, Os05g0124000, Os11g0543100	BP
GO:0006414	translational elongation	48	6	478	1.25523	0.01416	Os05g0279400, Os05g0552300, Os08g0116500, Os06g0701400, Os01g0231700, Os02g0220500	BP
GO:0050821	protein stabilization	23	3	478	0.627615	0.01434	Os04g0619900, Os08g0546100, Os01g0624500	BP
GO:0006536	glutamate metabolic process	23	3	478	0.627615	0.01434	Os01g0682001, Os01g0760600, Os03g0643300	BP
GO:0006613	cotranslational protein targeting to membrane	24	3	478	0.627615	0.01612	Os04g0307200, Os08g0480100, Os02g0106966	BP
GO:0006614	SRP-dependent cotranslational protein targeting to membrane	24	3	478	0.627615	0.01612	Os04g0307200, Os08g0480100, Os02g0106966	BP
GO:0016104	triterpenoid biosynthetic process	9	2	478	0.41841	0.01638	Os02g0140200, Os02g0139700	BP
GO:0018106	peptidyl-histidine phosphorylation	9	2	478	0.41841	0.01638	Os01g0923700, Os07g0259100	BP
GO:0006722	triterpenoid metabolic process	9	2	478	0.41841	0.01638	Os02g0140200, Os02g0139700	BP
GO:0016567	protein ubiquitination	637	23	478	4.81172	0.01781	Os03g0398600, Os11g0572500, Os05g0521500, Os07g0631200, Os05g0392050, Os05g0160200, Os06g0694000, Os09g0486500, Os09g0252700, Os02g0540700, Os12g0428600, Os10g0204100, Os07g0446100, Os05g0439400, Os05g0557600, Os08g0540300, Os03g0812200, Os05g0279400, Os09g0378700, Os02g0548700, Os01g0369000, Os05g0124000, Os11g0543100	BP
GO:0009312	oligosaccharide biosynthetic process	45	4	478	0.83682	0.01821	Os02g0143100, Os09g0397300, Os01g0919400, Os01g0170000	BP
GO:1902600	proton transmembrane transport	98	8	478	1.67364	0.01983	Os09g0346400, Os02g0537900, Os06g0662000, Os01g0133400, Os04g0343050, gene-atp1, gene-atp9, Os08g0390000	BP
GO:0006897	endocytosis	70	5	478	1.04603	0.02064	Os02g0690700, Os11g0104900, Os05g0593800, Os02g0806600, Os01g0841000	BP
GO:0042176	regulation of protein catabolic process	71	5	478	1.04603	0.0218	Os08g0540300, Os05g0124000, Os05g0117600, Os12g0428600, Os09g0252700	BP
GO:0051236	establishment of RNA localization	71	5	478	1.04603	0.0218	Os10g0154566, Os02g0741500, Os08g0176800, Os04g0671800, Os01g0595100	BP
GO:0050657	nucleic acid transport	71	5	478	1.04603	0.0218	Os10g0154566, Os02g0741500, Os08g0176800, Os04g0671800, Os01g0595100	BP
GO:0050658	RNA transport	71	5	478	1.04603	0.0218	Os10g0154566, Os02g0741500, Os08g0176800, Os04g0671800, Os01g0595100	BP
GO:0031647	regulation of protein stability	27	3	478	0.627615	0.02218	Os01g0624500, Os04g0619900, Os08g0546100	BP
GO:0042843	D-xylose catabolic process	1	1	478	0.209205	0.02251	Os07g0669100	BP
GO:0098755	maintenance of seed dormancy by absisic acid	1	1	478	0.209205	0.02251	Os12g0478200	BP
GO:0034756	regulation of iron ion transport	1	1	478	0.209205	0.02251	Os01g0923700	BP
GO:0034757	negative regulation of iron ion transport	1	1	478	0.209205	0.02251	Os01g0923700	BP
GO:0009078	pyruvate family amino acid metabolic process	1	1	478	0.209205	0.02251	Os01g0760600	BP
GO:0019493	arginine catabolic process to proline	1	1	478	0.209205	0.02251	Os03g0643300	BP
GO:0010121	arginine catabolic process to proline via ornithine	1	1	478	0.209205	0.02251	Os03g0643300	BP
GO:0061635	regulation of protein complex stability	1	1	478	0.209205	0.02251	Os02g0556800	BP
GO:0010501	RNA secondary structure unwinding	1	1	478	0.209205	0.02251	Os08g0129200	BP
GO:0010271	regulation of chlorophyll catabolic process	1	1	478	0.209205	0.02251	Os01g0923700	BP
GO:0061723	glycophagy	1	1	478	0.209205	0.02251	Os02g0179800	BP
GO:0080190	lateral growth	1	1	478	0.209205	0.02251	Os01g0923700	BP
GO:0006593	ornithine catabolic process	1	1	478	0.209205	0.02251	Os03g0643300	BP
GO:1901404	regulation of tetrapyrrole catabolic process	1	1	478	0.209205	0.02251	Os01g0923700	BP
GO:0019544	arginine catabolic process to glutamate	1	1	478	0.209205	0.02251	Os03g0643300	BP
GO:0006522	alanine metabolic process	1	1	478	0.209205	0.02251	Os01g0760600	BP
GO:0080117	secondary growth	1	1	478	0.209205	0.02251	Os01g0923700	BP
GO:0006103	2-oxoglutarate metabolic process	1	1	478	0.209205	0.02251	Os01g0760600	BP
GO:0006405	RNA export from nucleus	48	4	478	0.83682	0.02257	Os04g0671800, Os10g0154566, Os08g0176800, Os02g0741500	BP
GO:0006403	RNA localization	72	5	478	1.04603	0.02301	Os10g0154566, Os02g0741500, Os08g0176800, Os04g0671800, Os01g0595100	BP
GO:0006090	pyruvate metabolic process	98	6	478	1.25523	0.02328	Os03g0776000, Os03g0432100, Os10g0167300, Os09g0479800, Os01g0743500, Os06g0256500	BP
GO:0006047	UDP-N-acetylglucosamine metabolic process	11	2	478	0.41841	0.0243	Os02g0717700, Os09g0488000	BP
GO:0005986	sucrose biosynthetic process	11	2	478	0.41841	0.0243	Os01g0919400, Os02g0143100	BP
GO:0006739	NADP metabolic process	31	3	478	0.627615	0.03192	Os04g0266900, Os01g0957000, Os04g0306400	BP
GO:0017004	cytochrome complex assembly	31	3	478	0.627615	0.03192	gene-ccmB, gene-ccmC, gene-ccmFn	BP
GO:0022904	respiratory electron transport chain	53	7	478	1.46444	0.03274	gene-cox3, gene-nad4L, Os07g0645400, Os04g0343050, Os03g0713400, gene-nad4, gene-cob	BP
GO:0033962	P-body assembly	13	2	478	0.41841	0.03345	Os06g0496000, Os01g0111200	BP
GO:0009311	oligosaccharide metabolic process	80	5	478	1.04603	0.03426	Os06g0505302, Os02g0143100, Os09g0397300, Os01g0919400, Os01g0170000	BP
GO:0000466	maturation of 5.8S rRNA from tricistronic rRNA transcript (SSU-rRNA, 5.8S rRNA, LSU-rRNA)	32	3	478	0.627615	0.03465	Os04g0625350, Os01g0618000, Os03g0345200	BP
GO:0070972	protein localization to endoplasmic reticulum	57	4	478	0.83682	0.03921	Os02g0734900, Os02g0106966, Os08g0480100, Os04g0307200	BP
GO:0030163	protein catabolic process	727	24	478	5.02092	0.0395	Os04g0670500, Os05g0149600, Os05g0117600, Os09g0252700, Os12g0428600, Os06g0229000, Os06g0639100, Os05g0567100, Os05g0137400, Os01g0369000, Os02g0664100, Os01g0844500, Os01g0290000, Os03g0214600, Os11g0638900, Os05g0160200, Os05g0124000, Os10g0542200, Os06g0301300, Os01g0598600, Os02g0181800, Os04g0608500, Os09g0533400, Os08g0540300	BP
GO:0070647	protein modification by small protein conjugation or removal	774	27	478	5.64854	0.04085	Os10g0205200, Os05g0117600, Os09g0486500, Os09g0252700, Os05g0279400, Os12g0428600, Os03g0812200, Os03g0719100, Os11g0572500, Os02g0540700, Os02g0548700, Os07g0631200, Os01g0369000, Os03g0398600, Os10g0204100, Os05g0557600, Os06g0694000, Os05g0160200, Os07g0446100, Os05g0124000, Os11g0543100, Os09g0378700, Os05g0521500, Os01g0279200, Os05g0392050, Os08g0540300, Os05g0439400	BP
GO:0097359	UDP-glucosylation	2	1	478	0.209205	0.04451	Os02g0664100	BP
GO:0051051	negative regulation of transport	2	1	478	0.209205	0.04451	Os01g0923700	BP
GO:0010952	positive regulation of peptidase activity	2	1	478	0.209205	0.04451	Os06g0301300	BP
GO:0009413	response to flooding	2	1	478	0.209205	0.04451	Os03g0643300	BP
GO:0043271	negative regulation of monoatomic ion transport	2	1	478	0.209205	0.04451	Os01g0923700	BP
GO:0061709	reticulophagy	2	1	478	0.209205	0.04451	Os02g0179800	BP
GO:0070476	rRNA (guanine-N7)-methylation	2	1	478	0.209205	0.04451	Os07g0623000	BP
GO:0019676	ammonia assimilation cycle	2	1	478	0.209205	0.04451	Os01g0682001	BP
GO:0098657	import into cell	87	5	478	1.04603	0.04648	Os02g0690700, Os11g0104900, Os02g0806600, Os01g0841000, Os05g0593800	BP
GO:0007623	circadian rhythm	36	3	478	0.627615	0.04673	Os06g0727200, Os03g0387900, Os06g0694000	BP
GO:0046351	disaccharide biosynthetic process	36	3	478	0.627615	0.04673	Os02g0143100, Os09g0397300, Os01g0919400	BP
GO:0010029	regulation of seed germination	16	2	478	0.41841	0.04925	Os01g0923700, Os12g0478200	BP
GO:1900140	regulation of seedling development	16	2	478	0.41841	0.04925	Os01g0923700, Os12g0478200	BP
GO:0007064	mitotic sister chromatid cohesion	16	2	478	0.41841	0.04925	Os02g0612800, Os04g0501600	BP
GO:0006596	polyamine biosynthetic process	16	2	478	0.41841	0.04925	Os06g0131300, Os06g0528600	BP
GO:0009737	response to abscisic acid	211	9	478	1.88285	0.04971	Os12g0478200, Os03g0643300, Os05g0392050, Os01g0923700, Os06g0727200, Os01g0232800, Os10g0539600, Os01g0170000, Os07g0635900	BP
GO:0003735	structural constituent of ribosome	380	50	478	10.4603	4.5e-26	Os08g0116500, Os06g0701400, gene-rps19-2, Os12g0124200, Os03g0794700, Os03g0818400, gene-rpl2-2, Os11g0127900, Os02g0284600, Os08g0117300, Os10g0411800, Os10g0466700, Os03g0408300, Os03g0345200, Os11g0482000, Os02g0503400, Os02g0815000, gene-rps12-2, Os12g0150100, Os01g0231700, gene-rps7-3, Os08g0110100, Os04g0598200, gene-rps2-2, Os07g0674200, Os03g0598800, Os12g0567700, Os12g0524750, Os07g06132…	MF
GO:0019843	rRNA binding	98	10	478	2.09205	0.00186	Os09g0485900, gene-rps7-3, Os02g0815000, Os08g0128500, Os11g0482000, Os04g0598200, Os12g0524750, Os08g0117300, Os02g0699600, Os10g0466700	MF
GO:0042393	histone binding	82	7	478	1.46444	0.00147	Os05g0182600, Os02g0689800, Os03g0352500, Os03g0596900, Os06g0301300, Os01g0924900, Os12g0446500	MF
GO:0008137	NADH dehydrogenase (ubiquinone) activity	24	6	478	1.25523	7.1e-06	Os03g0713400, gene-nad3, gene-nad4, gene-nad6, gene-nad9, Os07g0645400	MF
GO:0043621	protein self-association	42	5	478	1.04603	0.00161	Os03g0266900, Os01g0136200, Os06g0253100, Os03g0267000, Os04g0445100	MF
GO:0060590	ATPase regulator activity	22	4	478	0.83682	0.00095	Os02g0139100, Os04g0619900, Os03g0776900, Os08g0546100	MF
GO:0015232	heme transmembrane transporter activity	3	3	478	0.627615	8.6e-06	gene-ccmFn, gene-ccmB, gene-ccmC	MF
GO:0070180	large ribosomal subunit rRNA binding	12	3	478	0.627615	0.00164	Os02g0699600, Os04g0598200, Os10g0466700	MF
GO:0071568	UFM1 transferase activity	2	2	478	0.41841	0.00042	Os10g0205200, Os05g0117600	MF
GO:0004343	glucosamine 6-phosphate N-acetyltransferase activity	3	2	478	0.41841	0.00124	Os02g0717700, Os09g0488000	MF
GO:0003729	mRNA binding	377	17	478	3.55649	0.00213	Os04g0671800, Os07g0663300, Os02g0146400, Os02g0274100, Os11g0482000, Os02g0503400, Os03g0670700, Os01g0111200, Os05g0373900, Os02g0819300, Os06g0566100, Os12g0524750, Os06g0275900, Os06g0698400, Os03g0755700, Os06g0496000, Os08g0129200	MF
GO:0004347	glucose-6-phosphate isomerase activity	4	2	478	0.41841	0.00245	Os06g0256500, Os03g0776000	MF
GO:0003723	RNA binding	1261	54	478	11.2971	0.00391	Os03g0670700, Os10g0321700, Os02g0478700, Os08g0176800, gene-rps7-3, Os01g0111200, Os02g0106966, Os12g0567700, Os03g0681900, Os07g0508000, Os07g0203700, Os08g0129200, Os10g0466700, Os04g0671800, Os11g0482000, Os06g0496000, Os01g0140500, Os03g0798600, Os02g0137400, Os11g0127900, Os07g0529800, Os02g0274100, Os02g0610800, Os03g0755700, Os02g0815000, Os09g0485900, gene-rps4, gene-rps13, Os06g0566100,…	MF
GO:0004129	cytochrome-c oxidase activity	5	2	478	0.41841	0.00403	gene-cox3, Os04g0343050	MF
GO:0030620	U2 snRNA binding	6	2	478	0.41841	0.00596	Os02g0137400, Os07g0203700	MF
GO:0004842	ubiquitin-protein transferase activity	428	17	478	3.55649	0.00752	Os02g0548700, Os10g0204100, Os03g0812200, Os11g0572500, Os05g0279400, Os11g0543100, Os09g0252700, Os01g0369000, Os05g0557600, Os08g0540300, Os05g0392050, Os09g0378700, Os05g0439400, Os09g0486500, Os12g0428600, Os07g0631200, Os02g0540700	MF
GO:0016866	intramolecular transferase activity	66	5	478	1.04603	0.01138	Os03g0776000, Os02g0140200, Os12g0578200, Os02g0139700, Os06g0256500	MF
GO:0048029	monosaccharide binding	43	4	478	0.83682	0.01146	Os03g0776000, Os06g0256500, Os09g0488000, Os02g0717700	MF
GO:0008270	zinc ion binding	598	21	478	4.39331	0.01217	Os08g0129200, Os03g0681900, Os11g0210300, Os02g0176000, Os11g0634500, Os12g0508300, Os08g0424200, Os09g0486500, Os06g0639100, Os05g0490700, Os09g0454500, Os03g0643300, Os04g0476800, Os03g0793000, Os02g0593700, Os06g0713000, Os02g0178100, Os03g0719100, Os08g0545200, Os02g0179800, Os06g0704400	MF
GO:0051082	unfolded protein binding	151	8	478	1.67364	0.01281	Os02g0664100, Os06g0253100, Os03g0267000, Os04g0549600, Os02g0204300, Os04g0445100, Os01g0136200, Os03g0266900	MF
GO:0019899	enzyme binding	279	12	478	2.51046	0.01294	Os01g0585700, Os01g0923700, Os02g0179800, Os12g0579000, Os02g0158900, Os05g0552300, Os04g0628900, Os05g0160200, Os08g0540300, Os03g0398600, Os01g0369000, Os05g0149600	MF
GO:0001671	ATPase activator activity	9	2	478	0.41841	0.01374	Os02g0139100, Os03g0776900	MF
GO:0031559	oxidosqualene cyclase activity	9	2	478	0.41841	0.01374	Os02g0140200, Os02g0139700	MF
GO:0019863	IgE binding	9	2	478	0.41841	0.01374	Os06g0133000, Os08g0191700	MF
GO:0019865	immunoglobulin binding	9	2	478	0.41841	0.01374	Os08g0191700, Os06g0133000	MF
GO:0042300	beta-amyrin synthase activity	9	2	478	0.41841	0.01374	Os02g0140200, Os02g0139700	MF
GO:0000250	lanosterol synthase activity	9	2	478	0.41841	0.01374	Os02g0140200, Os02g0139700	MF
GO:0051087	protein-folding chaperone binding	47	4	478	0.83682	0.01554	Os08g0546100, Os11g0506800, Os04g0619900, Os02g0139100	MF
GO:0031625	ubiquitin protein ligase binding	49	4	478	0.83682	0.01788	Os05g0149600, Os03g0398600, Os01g0369000, Os05g0160200	MF
GO:0033840	NDP-glucose-starch glucosyltransferase activity	1	1	478	0.209205	0.02052	Os06g0133000	MF
GO:0050155	ornithine(lysine) transaminase activity	1	1	478	0.209205	0.02052	Os03g0643300	MF
GO:0035299	inositol pentakisphosphate 2-kinase activity	1	1	478	0.209205	0.02052	Os04g0661200	MF
GO:0102502	ADP-glucose-starch glucosyltransferase activity	1	1	478	0.209205	0.02052	Os06g0133000	MF
GO:0061666	UFM1 ligase activity	1	1	478	0.209205	0.02052	Os05g0117600	MF
GO:0070577	lysine-acetylated histone binding	1	1	478	0.209205	0.02052	Os06g0301300	MF
GO:0061657	UFM1 conjugating enzyme activity	1	1	478	0.209205	0.02052	Os10g0205200	MF
GO:0009045	xylose isomerase activity	1	1	478	0.209205	0.02052	Os07g0669100	MF
GO:0140033	acetylation-dependent protein binding	1	1	478	0.209205	0.02052	Os06g0301300	MF
GO:0004587	ornithine-oxo-acid transaminase activity	1	1	478	0.209205	0.02052	Os03g0643300	MF
GO:0016871	cycloartenol synthase activity	1	1	478	0.209205	0.02052	Os02g0139700	MF
GO:0047274	galactinol-sucrose galactosyltransferase activity	1	1	478	0.209205	0.02052	Os01g0170000	MF
GO:0000774	adenyl-nucleotide exchange factor activity	12	2	478	0.41841	0.02418	Os04g0619900, Os08g0546100	MF
GO:0005388	P-type calcium transporter activity	12	2	478	0.41841	0.02418	Os12g0586600, Os03g0203700	MF
GO:0044389	ubiquitin-like protein ligase binding	54	4	478	0.83682	0.02466	Os01g0369000, Os03g0398600, Os05g0160200, Os05g0149600	MF
GO:0000155	phosphorelay sensor kinase activity	13	2	478	0.41841	0.0282	Os01g0923700, Os07g0259100	MF
GO:0140299	small molecule sensor activity	13	2	478	0.41841	0.0282	Os01g0923700, Os07g0259100	MF
GO:0019900	kinase binding	85	5	478	1.04603	0.03057	Os02g0158900, Os04g0628900, Os01g0923700, Os05g0552300, Os02g0179800	MF
GO:0019901	protein kinase binding	85	5	478	1.04603	0.03057	Os02g0158900, Os04g0628900, Os01g0923700, Os05g0552300, Os02g0179800	MF
GO:0031072	heat shock protein binding	58	4	478	0.83682	0.03106	Os08g0546100, Os02g0139100, Os04g0549600, Os04g0619900	MF
GO:0003843	1,3-beta-D-glucan synthase activity	14	2	478	0.41841	0.03246	Os06g0728902, gene-orf241	MF
GO:0016861	intramolecular oxidoreductase activity, interconverting aldoses and ketoses	19	4	478	0.83682	0.03661	Os07g0669100, Os06g0256500, Os04g0306400, Os03g0776000	MF
GO:0016775	phosphotransferase activity, nitrogenous group as acceptor	15	2	478	0.41841	0.03695	Os01g0923700, Os07g0259100	MF
GO:0004673	protein histidine kinase activity	15	2	478	0.41841	0.03695	Os01g0923700, Os07g0259100	MF
GO:0004190	aspartic-type endopeptidase activity	122	6	478	1.25523	0.03994	Os05g0567100, Os01g0844500, Os01g0598600, Os12g0112200, Os05g0137400, Os01g0290000	MF
GO:0070001	aspartic-type peptidase activity	122	6	478	1.25523	0.03994	Os05g0567100, Os01g0844500, Os01g0598600, Os12g0112200, Os05g0137400, Os01g0290000	MF
GO:0008184	glycogen phosphorylase activity	2	1	478	0.209205	0.04061	Os01g0851700	MF
GO:0004485	methylcrotonoyl-CoA carboxylase activity	2	1	478	0.209205	0.04061	Os08g0424200	MF
GO:0005080	protein kinase C binding	2	1	478	0.209205	0.04061	Os05g0552300	MF
GO:0015930	glutamate synthase activity	2	1	478	0.209205	0.04061	Os01g0682001	MF
GO:0046539	histamine N-methyltransferase activity	2	1	478	0.209205	0.04061	Os10g0105400	MF
GO:0016768	spermine synthase activity	2	1	478	0.209205	0.04061	Os06g0528600	MF
GO:0102499	SHG alpha-glucan phosphorylase activity	2	1	478	0.209205	0.04061	Os01g0851700	MF
GO:0050307	sucrose-phosphate phosphatase activity	2	1	478	0.209205	0.04061	Os02g0143100	MF
GO:0004645	1,4-alpha-oligoglucan phosphorylase activity	2	1	478	0.209205	0.04061	Os01g0851700	MF
GO:0003980	UDP-glucose:glycoprotein glucosyltransferase activity	2	1	478	0.209205	0.04061	Os02g0664100	MF
GO:0102250	linear malto-oligosaccharide phosphorylase activity	2	1	478	0.209205	0.04061	Os01g0851700	MF
GO:0008482	sulfite oxidase activity	2	1	478	0.209205	0.04061	Os08g0530400	MF
GO:0045181	glutamate synthase activity, NAD(P)H as acceptor	2	1	478	0.209205	0.04061	Os01g0682001	MF
GO:0004802	transketolase activity	2	1	478	0.209205	0.04061	Os04g0266900	MF
GO:1990050	phosphatidic acid transfer activity	2	1	478	0.209205	0.04061	Os02g0717900	MF
GO:0016504	peptidase activator activity	2	1	478	0.209205	0.04061	Os06g0301300	MF
GO:0004357	glutamate-cysteine ligase activity	2	1	478	0.209205	0.04061	Os05g0129000	MF
GO:0016040	glutamate synthase (NADH) activity	2	1	478	0.209205	0.04061	Os01g0682001	MF
GO:0050242	pyruvate, phosphate dikinase activity	2	1	478	0.209205	0.04061	Os03g0432100	MF
GO:0047216	inositol 3-alpha-galactosyltransferase activity	2	1	478	0.209205	0.04061	Os03g0316200	MF
GO:0030295	protein kinase activator activity	16	2	478	0.41841	0.04167	Os12g0485400, Os08g0116500	MF
GO:0019209	kinase activator activity	16	2	478	0.41841	0.04167	Os12g0485400, Os08g0116500	MF
GO:0030276	clathrin binding	38	3	478	0.627615	0.04259	Os01g0841000, Os02g0806600, Os11g0104900	MF
GO:0005840	ribosome	422	52	478	10.8787	0.00072	Os08g0116500, Os06g0701400, gene-rps19-2, Os12g0124200, Os03g0794700, Os03g0818400, gene-rpl2-2, Os11g0127900, Os02g0284600, Os08g0117300, Os10g0411800, Os10g0466700, Os03g0408300, Os03g0345200, Os11g0482000, Os02g0503400, Os02g0815000, gene-rps12-2, Os12g0150100, Os01g0231700, gene-rps7-3, Os08g0110100, Os04g0598200, Os02g0557600, gene-rps2-2, Os07g0674200, Os03g0598800, Os05g0552300, Os12g05677…	CC
GO:0022625	cytosolic large ribosomal subunit	130	23	478	4.81172	8.2e-15	Os02g0175600, Os07g0674200, Os09g0485900, Os10g0564300, Os12g0150100, Os02g0815000, Os02g0284600, Os03g0408300, Os02g0503400, Os03g0141000, Os08g0128500, Os04g0598200, Os12g0567700, Os02g0699600, Os06g0181566, Os03g0598800, Os07g0613200, Os10g0466700, Os08g0116500, Os11g0151300, Os05g0541900, Os01g0140500, Os03g0755700	CC
GO:0015935	small ribosomal subunit	117	18	478	3.76569	0.00039	gene-rps7-3, Os02g0804100, Os05g0552300, gene-rps2-2, Os03g0794700, Os12g0124200, Os11g0482000, Os03g0345200, Os02g0557600, Os03g0818400, Os12g0524750, Os11g0127900, Os08g0117300, Os02g0478700, Os12g0508300, Os03g0798600, Os11g0634500, gene-rps12-2	CC
GO:0022627	cytosolic small ribosomal subunit	87	13	478	2.71967	5.1e-08	Os11g0482000, Os02g0557600, Os12g0124200, Os11g0127900, Os02g0804100, Os11g0634500, Os03g0345200, Os12g0508300, Os08g0117300, Os03g0818400, Os05g0552300, Os02g0478700, Os03g0798600	CC
GO:0045263	proton-transporting ATP synthase complex, coupling factor F(o)	14	4	478	0.83682	0.00019	gene-atp6, gene-atp9, Os12g0424180, gene-orf25	CC
GO:0030118	clathrin coat	23	4	478	0.83682	0.00144	Os02g0690700, Os01g0841000, Os11g0104900, Os02g0806600	CC
GO:0097346	INO80-type complex	19	3	478	0.627615	0.00779	Os02g0689800, Os03g0352500, Os12g0561200	CC
GO:0031207	Sec62/Sec63 complex	2	2	478	0.41841	0.00048	Os04g0307200, Os02g0106966	CC
GO:1990124	messenger ribonucleoprotein complex	2	2	478	0.41841	0.00048	Os06g0496000, Os01g0111200	CC
GO:0035101	FACT complex	6	2	478	0.41841	0.00677	Os05g0182600, Os12g0446500	CC
GO:0032991	protein-containing complex	2870	122	478	25.523	0.00835	Os04g0501600, Os08g0440300, Os08g0480100, Os04g0671800, Os03g0598800, Os01g0132700, Os02g0106966, Os07g0645400, Os02g0284600, Os12g0446500, Os08g0128500, Os10g0564300, Os12g0150100, gene-cob, Os05g0541900, Os10g0544500, Os03g0214600, Os06g0566100, Os09g0249600, Os10g0154566, Os02g0478700, gene-rps2-2, Os02g0179800, Os05g0521500, Os03g0141000, Os02g0557600, Os03g0713400, Os01g0279200, Os08g0332800…	CC
GO:0005811	lipid droplet	20	3	478	0.627615	0.00901	Os01g0643900, Os02g0140200, Os02g0139700	CC
GO:0005782	peroxisomal matrix	7	2	478	0.41841	0.00934	Os09g0533400, Os06g0253100	CC
GO:0098798	mitochondrial protein-containing complex	198	10	478	2.09205	0.01212	Os07g0645400, Os03g0776900, Os12g0571200, gene-orf25, Os12g0524750, Os03g0626200, gene-rps7-3, Os03g0713400, Os12g0424180, Os04g0343050	CC
GO:0045277	respiratory chain complex IV	8	2	478	0.41841	0.01228	Os04g0343050, Os08g0441400	CC
GO:0070069	cytochrome complex	25	3	478	0.627615	0.01678	Os08g0441400, gene-cob, Os04g0343050	CC
GO:0005763	mitochondrial small ribosomal subunit	10	2	478	0.41841	0.01917	Os12g0524750, gene-rps7-3	CC
GO:0005686	U2 snRNP	27	3	478	0.627615	0.02067	Os02g0146400, Os07g0203700, Os02g0137400	CC
GO:0097648	G protein-coupled receptor complex	1	1	478	0.209205	0.02191	Os07g0522600	CC
GO:0038037	G protein-coupled receptor dimeric complex	1	1	478	0.209205	0.02191	Os07g0522600	CC
GO:0038039	G protein-coupled receptor heterodimeric complex	1	1	478	0.209205	0.02191	Os07g0522600	CC
GO:1905202	methylcrotonoyl-CoA carboxylase complex	1	1	478	0.209205	0.02191	Os08g0424200	CC
GO:0098802	plasma membrane signaling receptor complex	1	1	478	0.209205	0.02191	Os07g0522600	CC
GO:0005776	autophagosome	11	2	478	0.41841	0.0231	Os02g0179800, Os02g0593700	CC
GO:0000314	organellar small ribosomal subunit	11	2	478	0.41841	0.0231	Os12g0524750, gene-rps7-3	CC
GO:0098800	inner mitochondrial membrane protein complex	129	7	478	1.46444	0.02353	Os03g0776900, Os12g0571200, Os12g0424180, gene-orf25, Os07g0645400, Os04g0343050, Os03g0713400	CC
GO:0098803	respiratory chain complex	78	5	478	1.04603	0.02821	Os08g0441400, Os07g0645400, Os04g0343050, gene-cob, Os03g0713400	CC
GO:0005777	peroxisome	116	8	478	1.67364	0.03205	Os07g0152800, Os09g0533400, Os01g0760600, Os11g0605500, Os03g0302000, Os06g0727200, Os02g0274100, Os06g0253100	CC
GO:0042579	microbody	116	8	478	1.67364	0.03205	Os07g0152800, Os09g0533400, Os01g0760600, Os11g0605500, Os03g0302000, Os06g0727200, Os02g0274100, Os06g0253100	CC
GO:1990351	transporter complex	83	5	478	1.04603	0.03557	Os12g0571200, Os07g0645400, Os07g0152800, gene-cob, Os03g0713400	CC
GO:0030125	clathrin vesicle coat	15	2	478	0.41841	0.04164	Os01g0841000, Os02g0806600	CC
GO:0031011	Ino80 complex	15	2	478	0.41841	0.04164	Os03g0352500, Os12g0561200	CC
GO:0009346	ATP-independent citrate lyase complex	2	1	478	0.209205	0.04334	Os12g0566300	CC
GO:0043235	receptor complex	2	1	478	0.209205	0.04334	Os07g0522600	CC
GO:0098797	plasma membrane protein complex	36	3	478	0.627615	0.04372	gene-orf241, Os07g0522600, Os03g0713400	CC
GO:0030665	clathrin-coated vesicle membrane	16	2	478	0.41841	0.04691	Os01g0841000, Os02g0806600	CC
GO:1990904	ribonucleoprotein complex	684	57	478	11.9247	0.04832	Os11g0127900, Os07g0663300, Os01g0111200, Os02g0503400, Os06g0181566, Os03g0794700, Os03g0818400, Os12g0524750, gene-rps7-3, Os02g0557600, Os03g0755700, Os04g0598200, Os09g0249600, Os10g0456950, Os06g0566100, Os02g0804100, Os02g0284600, Os03g0681900, Os10g0466700, Os09g0485900, Os07g0613200, Os11g0634500, Os03g0408300, Os03g0670700, Os05g0552300, gene-rps12-2, Os05g0163250, Os05g0541900, gene-rps…	CC

## Sheet: Table S4
Table S4. GO enrichment for DEGs in G2.
GO.ID	Term	Annotated	Count	AllDEG	GeneRatio	Pvalue	GeneID	Class
GO:0006886	intracellular protein transport	523	49	1330	3.68421	0.00109	Os03g0240500, Os03g0355600, Os01g0738600, Os03g0271200, Os12g0568800, Os06g0332400, Os03g0391100, Os01g0825700, Os11g0433500, Os01g0281400, Os12g0166000, Os11g0643700, Os12g0197400, Os10g0346600, Os07g0608900, Os12g0438900, Os05g0151400, Os01g0626200, Os01g0739000, Os05g0111200, Os06g0600301, Os10g0518100, Os02g0672500, Os12g0103300, Os08g0323000, Os08g0500100, Os02g0178400, Os10g0442600, Os10g04…	BP
GO:0000398	mRNA splicing, via spliceosome	224	29	1330	2.18045	6.6e-05	Os02g0517531, Os02g0301500, Os08g0154700, Os09g0552300, Os08g0127700, Os06g0724600, Os07g0192900, Os02g0280100, Os04g0348300, Os12g0615800, Os02g0759800, Os09g0549500, Os11g0146700, Os02g0511500, Os10g0124000, Os01g0698100, Os06g0170500, Os06g0697200, Os02g0610600, Os05g0289400, Os06g0711600, Os10g0498600, Os08g0500200, Os03g0740700, Os03g0853700, Os05g0102800, Os03g0387000, Os07g0608700, Os06g01…	BP
GO:0002181	cytoplasmic translation	83	16	1330	1.20301	2.6e-05	Os05g0555800, Os01g0120800, Os01g0834700, Os05g0357600, Os08g0505300, Os05g0355500, Os10g0569200, Os05g0556900, Os09g0326900, Os09g0258600, Os07g0124500, Os05g0459900, Os03g0343500, Os02g0785800, Os08g0130500, Os01g0304000	BP
GO:0006914	autophagy	68	12	1330	0.902256	0.00061	Os11g0109933, Os04g0195000, Os04g0682000, Os10g0442600, Os11g0162000, Os09g0407950, Os04g0624000, Os11g0433500, Os01g0168500, Os03g0248000, Os06g0105600, Os11g0109950	BP
GO:0006099	tricarboxylic acid cycle	53	11	1330	0.827068	0.00024	Os09g0315700, Os06g0124900, Os07g0695800, Os09g0370300, Os02g0621700, Os07g0521000, Os04g0390000, Os07g0134800, Os01g0110700, Os01g0829800, Os06g0125132	BP
GO:0010951	negative regulation of endopeptidase activity	62	11	1330	0.827068	0.00097	Os12g0548401, Os01g0124200, Os07g0214100, Os07g0216600, Os01g0765400, Os07g0214600, Os04g0350100, Os07g0222000, Os12g0437800, Os07g0215500, Os07g0216700	BP
GO:0019252	starch biosynthetic process	35	8	1330	0.601504	0.00085	Os08g0520900, Os07g0182000, Os06g0160700, Os04g0164900, Os06g0726400, Os01g0633100, Os02g0528200, Os08g0345800	BP
GO:0035335	peptidyl-tyrosine dephosphorylation	25	7	1330	0.526316	0.00048	Os11g0217500, Os01g0390900, Os06g0110100, Os06g0208700, Os12g0193200, Os10g0561900, Os03g0586700	BP
GO:0042752	regulation of circadian rhythm	11	5	1330	0.37594	0.00025	Os02g0150800, Os02g0625000, Os07g0571100, Os02g0759800, Os01g0182600	BP
GO:0034975	protein folding in endoplasmic reticulum	10	4	1330	0.300752	0.00196	Os05g0230600, Os01g0876400, Os02g0115900, Os11g0199200	BP
GO:0030100	regulation of endocytosis	2	2	1330	0.150376	0.00354	Os09g0279100, Os02g0591900	BP
GO:0022618	protein-RNA complex assembly	174	20	1330	1.50376	0.00359	Os01g0815800, Os07g0124500, Os11g0433900, Os04g0399000, Os04g0501000, Os06g0170500, Os05g0289400, Os03g0424500, Os01g0698100, Os01g0120800, Os09g0326900, Os10g0569200, Os01g0348700, Os06g0167000, Os08g0130500, Os07g0608700, Os09g0552300, Os07g0546700, Os05g0102800, Os01g0100700	BP
GO:0006624	vacuolar protein processing	6	3	1330	0.225564	0.00367	Os04g0537900, Os01g0559600, Os02g0644000	BP
GO:0006970	response to osmotic stress	175	20	1330	1.50376	0.00383	Os01g0278000, Os02g0758000, Os04g0560600, Os06g0245700, Os01g0136000, Os01g0355600, Os05g0151200, Os08g0163500, Os05g0574900, Os02g0738400, Os03g0851000, Os08g0144000, Os02g0759800, Os01g0646300, Os09g0440300, Os01g0733200, Os08g0559600, Os01g0841500, Os01g0390900, Os03g0322900	BP
GO:0005978	glycogen biosynthetic process	12	4	1330	0.300752	0.0042	Os02g0528200, Os01g0633100, Os06g0726400, Os08g0345800	BP
GO:0006998	nuclear envelope organization	12	4	1330	0.300752	0.0042	Os04g0655600, Os05g0270200, Os12g0456400, Os03g0788250	BP
GO:0072594	establishment of protein localization to organelle	264	27	1330	2.03008	0.00428	Os12g0568800, Os04g0195000, Os01g0739000, Os05g0155601, Os11g0116550, Os02g0717300, Os03g0271200, Os10g0479600, Os03g0292900, Os02g0178400, Os12g0197400, Os01g0772800, Os11g0643700, Os08g0500100, Os06g0600301, Os01g0738600, Os07g0608900, Os12g0103300, Os02g0672500, Os05g0111200, Os12g0438900, Os10g0346600, Os05g0151400, Os03g0391100, Os08g0323000, Os08g0338700, Os12g0166000	BP
GO:0042594	response to starvation	64	10	1330	0.75188	0.0043	Os11g0109933, Os10g0392600, Os04g0195000, Os04g0679600, Os05g0387200, Os01g0786900, Os02g0738400, Os04g0624000, Os05g0405900, Os11g0109950	BP
GO:0009938	negative regulation of gibberellic acid mediated signaling pathway	7	3	1330	0.225564	0.00614	Os01g0646300, Os05g0574900, Os04g0287400	BP
GO:0009785	blue light signaling pathway	7	3	1330	0.225564	0.00614	Os02g0532800, Os02g0625000, Os04g0412100	BP
GO:0043200	response to amino acid	7	3	1330	0.225564	0.00614	Os11g0109950, Os11g0109933, Os01g0390900	BP
GO:0080134	regulation of response to stress	160	18	1330	1.35338	0.00693	Os09g0439200, Os01g0741200, Os02g0771400, Os04g0560600, Os03g0577000, Os08g0305300, Os02g0759800, Os06g0524300, Os04g0348300, Os01g0819700, Os01g0841500, Os02g0629400, Os06g0110100, Os03g0659900, Os01g0390900, Os09g0417800, Os03g0322900, Os03g0412300	BP
GO:0009737	response to abscisic acid	211	22	1330	1.65414	0.00749	Os06g0527800, Os09g0440300, Os04g0287400, Os02g0178800, Os04g0560600, Os01g0646300, Os02g0759800, Os09g0466900, Os04g0517500, Os08g0163500, Os08g0467500, Os03g0128700, Os11g0572100, Os12g0586100, Os01g0733200, Os05g0151200, Os01g0741200, Os11g0177400, Os07g0641200, Os05g0574900, Os09g0438700, Os03g0131200	BP
GO:0006412	translation	744	70	1330	5.26316	0.00884	Os08g0117200, Os07g0150200, Os08g0505300, Os02g0111700, Os03g0577000, Os07g0229900, Os10g0569200, Os03g0667800, Os01g0304000, Os07g0572900, Os05g0459900, Os11g0546000, Os02g0785800, Os03g0424500, Os02g0300700, Os01g0815800, Os05g0557000, Os03g0756000, Os05g0147200, Os01g0328400, Os06g0647100, Os01g0856850, Os01g0839300, Os07g0124500, Os03g0694700, Os01g0120800, Os04g0501000, Os01g0823300, Os02g07…	BP
GO:0071826	protein-RNA complex organization	177	22	1330	1.65414	0.00999	Os01g0815800, Os07g0124500, Os11g0433900, Os04g0501000, Os04g0399000, Os02g0301500, Os06g0170500, Os05g0289400, Os03g0424500, Os01g0698100, Os01g0120800, Os09g0326900, Os10g0569200, Os01g0348700, Os12g0615800, Os06g0167000, Os08g0130500, Os07g0608700, Os09g0552300, Os07g0546700, Os05g0102800, Os01g0100700	BP
GO:0000256	allantoin catabolic process	3	2	1330	0.150376	0.0102	Os12g0597500, Os06g0665500	BP
GO:0032264	IMP salvage	3	2	1330	0.150376	0.0102	Os07g0693500, Os05g0182201	BP
GO:0032988	protein-RNA complex disassembly	3	2	1330	0.150376	0.0102	Os12g0615800, Os02g0301500	BP
GO:0071230	cellular response to amino acid stimulus	3	2	1330	0.150376	0.0102	Os11g0109950, Os11g0109933	BP
GO:0000390	spliceosomal complex disassembly	3	2	1330	0.150376	0.0102	Os12g0615800, Os02g0301500	BP
GO:0042775	mitochondrial ATP synthesis coupled electron transport	32	6	1330	0.451128	0.01046	Os08g0161700, Os11g0162200, Os06g0714100, Os05g0400400, Os07g0521000, Os07g0134800	BP
GO:0006664	glycolipid metabolic process	62	9	1330	0.676692	0.01066	Os08g0299400, Os02g0219400, Os07g0222800, Os05g0387200, Os08g0111200, Os02g0802700, Os07g0645500, Os03g0268300, Os03g0360800	BP
GO:1903509	liposaccharide metabolic process	62	9	1330	0.676692	0.01066	Os08g0299400, Os02g0219400, Os07g0222800, Os05g0387200, Os08g0111200, Os02g0802700, Os07g0645500, Os03g0268300, Os03g0360800	BP
GO:0022900	electron transport chain	218	22	1330	1.65414	0.01079	Os12g0150500, Os02g0720100, Os05g0400400, Os04g0224900, Os09g0514600, Os03g0790900, Os07g0521000, Os09g0306650, Os01g0788700, Os03g0129900, Os03g0429800, Os03g0790700, Os05g0555300, Os11g0162200, Os06g0718400, Os06g0714100, Os06g0681200, Os08g0137800, Os09g0370300, Os10g0518200, Os08g0161700, Os07g0134800	BP
GO:0035967	cellular response to topologically incorrect protein	63	9	1330	0.676692	0.0118	Os02g0115900, Os10g0442600, Os05g0104900, Os04g0402100, Os01g0534800, Os07g0246200, Os03g0218500, Os12g0244100, Os11g0637501	BP
GO:0071806	protein transmembrane transport	97	12	1330	0.902256	0.01237	Os03g0634000, Os05g0111200, Os01g0772800, Os10g0479600, Os02g0178400, Os12g0103300, Os08g0338700, Os03g0271200, Os03g0240500, Os07g0608900, Os02g0672500, Os08g0500100	BP
GO:0022904	respiratory electron transport chain	53	8	1330	0.601504	0.01249	Os09g0370300, Os11g0162200, Os06g0714100, Os07g0521000, Os04g0224900, Os07g0134800, Os05g0400400, Os08g0161700	BP
GO:0009267	cellular response to starvation	53	8	1330	0.601504	0.01249	Os11g0109933, Os10g0392600, Os04g0195000, Os04g0679600, Os05g0387200, Os02g0738400, Os04g0624000, Os11g0109950	BP
GO:0035434	copper ion transmembrane transport	16	4	1330	0.300752	0.01276	Os04g0556000, Os02g0196600, Os04g0415600, Os08g0486100	BP
GO:0034976	response to endoplasmic reticulum stress	75	10	1330	0.75188	0.01309	Os02g0115900, Os05g0209100, Os06g0301000, Os10g0442600, Os11g0199200, Os04g0402100, Os01g0534800, Os07g0246200, Os03g0659900, Os11g0637501	BP
GO:0042538	hyperosmotic salinity response	9	3	1330	0.225564	0.01346	Os01g0646300, Os05g0574900, Os06g0245700	BP
GO:0045892	negative regulation of DNA-templated transcription	110	13	1330	0.977444	0.01361	Os03g0346900, Os12g0527800, Os06g0708900, Os11g0207100, Os03g0853700, Os12g0147200, Os11g0207000, Os05g0100500, Os03g0336900, Os04g0482800, Os01g0109700, Os01g0229300, Os12g0571900	BP
GO:1902679	negative regulation of RNA biosynthetic process	110	13	1330	0.977444	0.01361	Os03g0346900, Os12g0527800, Os11g0207100, Os06g0708900, Os03g0853700, Os12g0147200, Os11g0207000, Os05g0100500, Os03g0336900, Os04g0482800, Os01g0109700, Os01g0229300, Os12g0571900	BP
GO:0019646	aerobic electron transport chain	34	6	1330	0.451128	0.01404	Os08g0161700, Os11g0162200, Os06g0714100, Os05g0400400, Os07g0521000, Os07g0134800	BP
GO:0035966	response to topologically incorrect protein	65	9	1330	0.676692	0.01435	Os02g0115900, Os10g0442600, Os05g0104900, Os04g0402100, Os01g0534800, Os07g0246200, Os03g0218500, Os12g0244100, Os11g0637501	BP
GO:0018105	peptidyl-serine phosphorylation	77	10	1330	0.75188	0.01559	Os03g0128700, Os07g0641200, Os05g0511400, Os09g0466900, Os07g0171300, Os02g0702500, Os04g0517500, Os04g0560600, Os01g0772600, Os01g0186700	BP
GO:0006397	mRNA processing	363	44	1330	3.30827	0.01601	Os02g0481900, Os02g0610600, Os02g0517531, Os03g0740700, Os12g0407300, Os08g0154700, Os08g0187700, Os05g0102800, Os05g0289400, Os12g0126800, Os11g0146700, Os02g0759800, Os09g0566100, Os06g0711600, Os01g0698100, Os06g0167000, Os04g0348300, Os07g0192900, Os02g0461600, Os06g0558700, Os03g0837900, Os12g0615800, Os08g0500200, Os12g0571900, Os06g0697200, Os06g0170500, Os06g0724600, Os02g0511500, Os08g01…	BP
GO:0018209	peptidyl-serine modification	78	10	1330	0.75188	0.01696	Os03g0128700, Os07g0641200, Os09g0466900, Os05g0511400, Os07g0171300, Os02g0702500, Os04g0517500, Os04g0560600, Os01g0772600, Os01g0186700	BP
GO:0034497	protein localization to phagophore assembly site	10	3	1330	0.225564	0.01839	Os11g0162000, Os03g0248000, Os01g0168500	BP
GO:0071763	nuclear membrane organization	10	3	1330	0.225564	0.01839	Os04g0655600, Os12g0456400, Os03g0788250	BP
GO:0009651	response to salt stress	152	16	1330	1.20301	0.01892	Os01g0278000, Os06g0245700, Os04g0560600, Os01g0136000, Os05g0151200, Os05g0574900, Os08g0163500, Os03g0851000, Os08g0144000, Os01g0646300, Os02g0759800, Os09g0440300, Os03g0322900, Os01g0841500, Os01g0390900, Os08g0559600	BP
GO:0031669	cellular response to nutrient levels	57	8	1330	0.601504	0.01892	Os11g0109933, Os10g0392600, Os04g0195000, Os04g0679600, Os05g0387200, Os02g0738400, Os04g0624000, Os11g0109950	BP
GO:1901002	positive regulation of response to salt stress	18	4	1330	0.300752	0.01952	Os03g0322900, Os01g0841500, Os04g0560600, Os02g0759800	BP
GO:0000255	allantoin metabolic process	4	2	1330	0.150376	0.01959	Os12g0597500, Os06g0665500	BP
GO:0010187	negative regulation of seed germination	4	2	1330	0.150376	0.01959	Os01g0646300, Os05g0574900	BP
GO:0010135	ureide metabolic process	4	2	1330	0.150376	0.01959	Os12g0597500, Os06g0665500	BP
GO:0010136	ureide catabolic process	4	2	1330	0.150376	0.01959	Os12g0597500, Os06g0665500	BP
GO:0072387	flavin adenine dinucleotide metabolic process	4	2	1330	0.150376	0.01959	Os02g0625000, Os01g0259600	BP
GO:2000033	regulation of seed dormancy process	4	2	1330	0.150376	0.01959	Os01g0646300, Os05g0574900	BP
GO:2000896	amylopectin metabolic process	4	2	1330	0.150376	0.01959	Os08g0520900, Os06g0160700	BP
GO:0010021	amylopectin biosynthetic process	4	2	1330	0.150376	0.01959	Os08g0520900, Os06g0160700	BP
GO:0006121	mitochondrial electron transport, succinate to ubiquinone	4	2	1330	0.150376	0.01959	Os07g0521000, Os07g0134800	BP
GO:0006145	purine nucleobase catabolic process	4	2	1330	0.150376	0.01959	Os12g0597500, Os06g0665500	BP
GO:0000122	negative regulation of transcription by RNA polymerase II	27	5	1330	0.37594	0.01997	Os05g0100500, Os11g0207000, Os01g0109700, Os11g0207100, Os03g0853700	BP
GO:0009247	glycolipid biosynthetic process	58	8	1330	0.601504	0.02084	Os08g0299400, Os02g0219400, Os07g0222800, Os05g0387200, Os02g0802700, Os07g0645500, Os03g0268300, Os03g0360800	BP
GO:0051253	negative regulation of RNA metabolic process	117	13	1330	0.977444	0.02178	Os03g0346900, Os12g0527800, Os11g0207100, Os06g0708900, Os03g0853700, Os12g0147200, Os11g0207000, Os05g0100500, Os03g0336900, Os04g0482800, Os01g0109700, Os01g0229300, Os12g0571900	BP
GO:0022411	cellular component disassembly	93	11	1330	0.827068	0.02202	Os11g0546000, Os11g0162000, Os12g0615800, Os03g0248000, Os02g0101100, Os05g0154700, Os01g0168500, Os05g0579900, Os10g0442600, Os02g0301500, Os03g0820500	BP
GO:0072598	protein localization to chloroplast	28	5	1330	0.37594	0.02315	Os01g0151200, Os05g0151400, Os05g0111200, Os12g0197400, Os03g0271200	BP
GO:0071417	cellular response to organonitrogen compound	19	4	1330	0.300752	0.02358	Os12g0145700, Os11g0109950, Os04g0677500, Os11g0109933	BP
GO:0006825	copper ion transport	19	4	1330	0.300752	0.02358	Os04g0556000, Os02g0196600, Os04g0415600, Os08g0486100	BP
GO:0031347	regulation of defense response	94	11	1330	0.827068	0.02365	Os09g0439200, Os01g0390900, Os09g0417800, Os02g0771400, Os08g0305300, Os01g0819700, Os03g0412300, Os02g0629400, Os04g0348300, Os06g0524300, Os01g0741200	BP
GO:0015867	ATP transport	11	3	1330	0.225564	0.02419	Os02g0208100, Os01g0265200, Os11g0661300	BP
GO:0016236	macroautophagy	49	7	1330	0.526316	0.02499	Os04g0195000, Os10g0442600, Os11g0162000, Os09g0407950, Os11g0433500, Os01g0168500, Os03g0248000	BP
GO:1903008	organelle disassembly	29	5	1330	0.37594	0.02664	Os11g0162000, Os03g0248000, Os02g0101100, Os01g0168500, Os10g0442600	BP
GO:0065002	intracellular protein transmembrane transport	84	10	1330	0.75188	0.02711	Os05g0111200, Os01g0772800, Os08g0500100, Os02g0672500, Os03g0271200, Os10g0479600, Os02g0178400, Os12g0103300, Os08g0338700, Os07g0608900	BP
GO:0042773	ATP synthesis coupled electron transport	40	6	1330	0.451128	0.02968	Os08g0161700, Os07g0521000, Os05g0400400, Os11g0162200, Os06g0714100, Os07g0134800	BP
GO:0006972	hyperosmotic response	12	3	1330	0.225564	0.03086	Os01g0646300, Os05g0574900, Os06g0245700	BP
GO:0032204	regulation of telomere maintenance	5	2	1330	0.150376	0.03137	Os02g0817800, Os02g0215000	BP
GO:0006369	termination of RNA polymerase II transcription	5	2	1330	0.150376	0.03137	Os08g0187700, Os09g0566100	BP
GO:0006370	7-methylguanosine mRNA capping	5	2	1330	0.150376	0.03137	Os11g0217500, Os12g0193200	BP
GO:0050826	response to freezing	5	2	1330	0.150376	0.03137	Os06g0473800, Os03g0322900	BP
GO:0034394	protein localization to cell surface	5	2	1330	0.150376	0.03137	Os02g0219400, Os02g0803400	BP
GO:0009645	response to low light intensity stimulus	5	2	1330	0.150376	0.03137	Os07g0577600, Os02g0625000	BP
GO:0042868	antisense RNA metabolic process	5	2	1330	0.150376	0.03137	Os10g0437200, Os12g0571900	BP
GO:0019632	shikimate metabolic process	5	2	1330	0.150376	0.03137	Os12g0534000, Os01g0375500	BP
GO:0034620	cellular response to unfolded protein	41	6	1330	0.451128	0.03308	Os12g0244100, Os02g0115900, Os04g0402100, Os11g0637501, Os03g0218500, Os07g0246200	BP
GO:0009620	response to fungus	99	11	1330	0.827068	0.03313	Os09g0417800, Os02g0771400, Os11g0701100, Os10g0493600, Os01g0819700, Os04g0560600, Os03g0412300, Os04g0348300, Os06g0524300, Os01g0741200, Os02g0621500	BP
GO:0071310	cellular response to organic substance	494	42	1330	3.15789	0.03497	Os02g0738400, Os08g0508700, Os04g0402100, Os03g0128700, Os05g0515400, Os09g0466900, Os03g0218500, Os11g0109950, Os04g0677500, Os01g0646300, Os05g0104900, Os04g0287400, Os06g0527800, Os11g0143300, Os03g0700800, Os01g0800800, Os01g0800900, Os11g0637501, Os01g0741200, Os12g0145700, Os01g0534800, Os10g0442600, Os07g0495900, Os12g0479400, Os05g0144400, Os01g0147200, Os11g0109933, Os04g0560600, Os07g02…	BP
GO:0045860	positive regulation of protein kinase activity	53	7	1330	0.526316	0.03661	Os11g0109933, Os03g0146300, Os11g0162000, Os02g0787300, Os01g0510100, Os01g0699600, Os11g0109950	BP
GO:0007018	microtubule-based movement	53	7	1330	0.526316	0.03661	Os03g0301800, Os04g0442800, Os01g0105400, Os01g0625200, Os05g0154700, Os02g0489800, Os04g0350300	BP
GO:0006986	response to unfolded protein	42	6	1330	0.451128	0.03672	Os12g0244100, Os02g0115900, Os04g0402100, Os11g0637501, Os03g0218500, Os07g0246200	BP
GO:0031668	cellular response to extracellular stimulus	65	8	1330	0.601504	0.03827	Os11g0109933, Os10g0392600, Os04g0195000, Os04g0679600, Os05g0387200, Os02g0738400, Os04g0624000, Os11g0109950	BP
GO:2000144	positive regulation of DNA-templated transcription initiation	13	3	1330	0.225564	0.03838	Os02g0205300, Os02g0553600, Os09g0560200	BP
GO:0035459	vesicle cargo loading	13	3	1330	0.225564	0.03838	Os11g0433500, Os07g0657200, Os01g0232400	BP
GO:0050000	chromosome localization	13	3	1330	0.225564	0.03838	Os05g0188500, Os12g0548100, Os12g0166000	BP
GO:0009863	salicylic acid mediated signaling pathway	13	3	1330	0.225564	0.03838	Os07g0495900, Os01g0646300, Os05g0574900	BP
GO:0060260	regulation of transcription initiation by RNA polymerase II	13	3	1330	0.225564	0.03838	Os02g0205300, Os02g0553600, Os09g0560200	BP
GO:0060261	positive regulation of transcription initiation by RNA polymerase II	13	3	1330	0.225564	0.03838	Os02g0205300, Os02g0553600, Os09g0560200	BP
GO:0071902	positive regulation of protein serine/threonine kinase activity	13	3	1330	0.225564	0.03838	Os11g0109950, Os03g0146300, Os11g0109933	BP
GO:1902584	positive regulation of response to water deprivation	13	3	1330	0.225564	0.03838	Os03g0322900, Os01g0841500, Os02g0759800	BP
GO:0015868	purine ribonucleotide transport	13	3	1330	0.225564	0.03838	Os02g0208100, Os01g0265200, Os11g0661300	BP
GO:0010033	response to organic substance	863	74	1330	5.56391	0.03844	Os08g0500100, Os12g0244100, Os04g0287400, Os05g0481900, Os08g0163500, Os03g0132800, Os01g0939700, Os01g0136000, Os03g0646900, Os09g0417800, Os01g0841500, Os05g0515400, Os01g0800800, Os06g0326400, Os03g0659900, Os11g0109933, Os02g0738400, Os09g0514600, Os01g0639900, Os09g0438700, Os12g0145700, Os12g0586100, Os05g0144400, Os09g0440300, Os10g0442600, Os05g0104900, Os07g0246200, Os02g0115900, Os03g02…	BP
GO:0000245	spliceosomal complex assembly	22	4	1330	0.300752	0.03867	Os01g0698100, Os09g0552300, Os05g0289400, Os05g0102800	BP
GO:0001732	formation of cytoplasmic translation initiation complex	22	4	1330	0.300752	0.03867	Os01g0120800, Os07g0124500, Os10g0569200, Os09g0326900	BP
GO:0014070	response to organic cyclic compound	90	10	1330	0.75188	0.04101	Os01g0147200, Os03g0646900, Os07g0495900, Os09g0417800, Os05g0144400, Os03g0132800, Os01g0646300, Os05g0574900, Os02g0625000, Os07g0673200	BP
GO:0006413	translational initiation	90	10	1330	0.75188	0.04101	Os11g0546000, Os02g0300700, Os02g0101100, Os01g0687500, Os07g0124500, Os01g0120800, Os10g0569200, Os04g0627900, Os09g0326900, Os05g0592600	BP
GO:0071496	cellular response to external stimulus	66	8	1330	0.601504	0.04137	Os11g0109933, Os10g0392600, Os04g0195000, Os04g0679600, Os05g0387200, Os02g0738400, Os04g0624000, Os11g0109950	BP
GO:0006605	protein targeting	250	22	1330	1.65414	0.04303	Os05g0111200, Os03g0391100, Os12g0197400, Os02g0819100, Os04g0195000, Os01g0738600, Os03g0271200, Os10g0346600, Os08g0500100, Os01g0739000, Os02g0672500, Os05g0151400, Os11g0116550, Os07g0608900, Os02g0178400, Os12g0438900, Os08g0338700, Os10g0479600, Os08g0323000, Os02g0717300, Os01g0772800, Os12g0103300	BP
GO:0046686	response to cadmium ion	55	7	1330	0.526316	0.04356	Os09g0438700, Os09g0567300, Os01g0939700, Os05g0415200, Os02g0621700, Os08g0144000, Os03g0131200	BP
GO:1900150	regulation of defense response to fungus	23	4	1330	0.300752	0.04468	Os06g0524300, Os02g0771400, Os03g0412300, Os01g0819700	BP
GO:0000973	post-transcriptional tethering of RNA polymerase II gene DNA at nuclear periphery	6	2	1330	0.150376	0.04521	Os11g0643700, Os12g0166000	BP
GO:0046037	GMP metabolic process	6	2	1330	0.150376	0.04521	Os03g0320900, Os05g0182201	BP
GO:0006491	N-glycan processing	6	2	1330	0.150376	0.04521	Os05g0209100, Os06g0245700	BP
GO:2000034	regulation of seed maturation	6	2	1330	0.150376	0.04521	Os01g0646300, Os05g0574900	BP
GO:0045739	positive regulation of DNA repair	6	2	1330	0.150376	0.04521	Os03g0577000, Os06g0110100	BP
GO:0042726	flavin-containing compound metabolic process	14	3	1330	0.225564	0.04674	Os02g0625000, Os10g0464400, Os01g0259600	BP
GO:2000377	regulation of reactive oxygen species metabolic process	14	3	1330	0.225564	0.04674	Os01g0646300, Os05g0574900, Os02g0625000	BP
GO:0010243	response to organonitrogen compound	87	12	1330	0.902256	0.04698	Os05g0209100, Os12g0145700, Os01g0534800, Os09g0417800, Os11g0109933, Os03g0659900, Os02g0115900, Os01g0390900, Os04g0677500, Os10g0442600, Os06g0301000, Os11g0109950	BP
GO:0033674	positive regulation of kinase activity	56	7	1330	0.526316	0.04734	Os11g0109933, Os03g0146300, Os11g0162000, Os02g0787300, Os01g0510100, Os01g0699600, Os11g0109950	BP
GO:0001934	positive regulation of protein phosphorylation	56	7	1330	0.526316	0.04734	Os11g0109933, Os03g0146300, Os11g0162000, Os02g0787300, Os01g0510100, Os01g0699600, Os11g0109950	BP
GO:0006606	protein import into nucleus	45	6	1330	0.451128	0.04915	Os12g0166000, Os06g0600301, Os11g0643700, Os12g0568800, Os03g0292900, Os05g0155601	BP
GO:0003723	RNA binding	1261	108	1330	8.1203	2.12906e-05	Os06g0724600, Os01g0823300, Os07g0495900, Os07g0190900, Os06g0647100, Os09g0567300, Os09g0106200, Os08g0130500, Os08g0127700, Os06g0220600, Os07g0572900, Os03g0314100, Os02g0111700, Os07g0124500, Os02g0523500, Os07g0517000, Os02g0755400, Os04g0676200, Os03g0156500, Os11g0637700, Os11g0213500, Os01g0367300, Os06g0697200, Os06g0167000, Os03g0151700, Os04g0467400, Os02g0157900, Os03g0828100, Os04g06…	MF
GO:0140657	ATP-dependent activity	743	62	1330	4.66165	0.00247	Os03g0387000, Os03g0314100, Os07g0689300, Os08g0104700, Os11g0572100, Os03g0240500, Os02g0178400, Os02g0826500, Os06g0697200, Os03g0218500, Os01g0911300, Os11g0615800, Os04g0442800, Os09g0560200, Os11g0546000, Os11g0689400, Os05g0150300, Os06g0716700, Os11g0490800, Os03g0301800, Os01g0105400, Os10g0442600, Os04g0656100, Os07g0672500, Os03g0805200, Os02g0489800, Os03g0251500, Os02g0301500, Os07g04…	MF
GO:0003735	structural constituent of ribosome	380	49	1330	3.68421	4.25711e-08	Os04g0501000, Os06g0647100, Os08g0436800, Os06g0172600, Os11g0153800, Os01g0815800, Os07g0150200, Os03g0828100, Os01g0348700, Os01g0100700, Os09g0258600, Os03g0667800, Os08g0559200, Os02g0797200, Os01g0823300, Os03g0343500, Os03g0139100, Os05g0477300, Os02g0111700, Os07g0572900, Os04g0376000, Os03g0756000, Os01g0328400, Os03g0811800, Os01g0839300, Os11g0433900, Os04g0399000, Os07g0229900, Os03g01…	MF
GO:0045735	nutrient reservoir activity	98	29	1330	2.18045	5e-14	Os05g0330150, Os03g0766100, Os05g0329300, Os05g0499100, Os02g0242600, Os07g0216600, Os02g0268300, Os02g0249600, Os01g0762500, Os07g0216700, Os06g0507100, Os02g0453600, Os07g0206400, Os02g0249900, Os02g0268100, Os12g0269100, Os07g0206500, Os05g0329200, Os03g0427300, Os06g0507200, Os07g0214100, Os02g0248800, Os05g0330600, Os07g0214600, Os12g0269200, Os05g0331366, Os02g0249000, Os04g0537900, Os05g03…	MF
GO:0009055	electron transfer activity	217	23	1330	1.72932	0.00248	Os07g0659900, Os12g0150500, Os05g0198200, Os02g0720100, Os09g0514600, Os01g0328700, Os08g0565800, Os03g0790900, Os07g0521000, Os01g0788700, Os03g0129900, Os03g0429800, Os03g0790700, Os05g0555300, Os11g0162200, Os10g0500700, Os06g0718400, Os06g0681200, Os08g0137800, Os09g0370300, Os10g0518200, Os07g0134800, Os06g0224200	MF
GO:0033218	amide binding	84	12	1330	0.902256	0.00241	Os02g0218200, Os01g0772800, Os08g0323000, Os08g0500100, Os12g0166000, Os05g0155601, Os12g0568800, Os02g0717300, Os07g0222800, Os06g0115300, Os03g0710700, Os03g0243600	MF
GO:0004867	serine-type endopeptidase inhibitor activity	49	11	1330	0.827068	6.54214e-05	Os07g0216700, Os12g0437800, Os07g0216600, Os01g0765400, Os12g0548401, Os01g0124200, Os07g0215500, Os07g0214100, Os07g0214600, Os07g0222000, Os07g0213600	MF
GO:0004725	protein tyrosine phosphatase activity	26	7	1330	0.526316	0.00043	Os11g0217500, Os06g0110100, Os02g0771400, Os06g0208700, Os12g0193200, Os10g0561900, Os03g0586700	MF
GO:0019863	IgE binding	9	5	1330	0.37594	5.67259e-05	Os07g0216700, Os07g0214600, Os05g0499100, Os07g0214100, Os07g0216600	MF
GO:0008177	succinate dehydrogenase (ubiquinone) activity	6	3	1330	0.225564	0.00308	Os07g0521000, Os07g0134800, Os09g0370300	MF
GO:0140581	P-type monovalent copper transporter activity	2	2	1330	0.150376	0.00313	Os04g0556000, Os02g0196600	MF
GO:0004484	mRNA guanylyltransferase activity	2	2	1330	0.150376	0.00313	Os11g0217500, Os12g0193200	MF
GO:0000386	second spliceosomal transesterification activity	2	2	1330	0.150376	0.00313	Os06g0167000, Os08g0127700	MF
GO:0004591	oxoglutarate dehydrogenase (succinyl-transferring) activity	2	2	1330	0.150376	0.00313	Os04g0390000, Os07g0695800	MF
GO:0051019	mitogen-activated protein kinase binding	2	2	1330	0.150376	0.00313	Os01g0510100, Os01g0390900	MF
GO:0003774	cytoskeletal motor activity	69	10	1330	0.75188	0.00485	Os03g0301800, Os04g0442800, Os01g0105400, Os02g0269200, Os02g0816900, Os01g0625200, Os05g0154700, Os02g0489800, Os04g0350300, Os10g0488800	MF
GO:0036002	pre-mRNA binding	14	4	1330	0.300752	0.00622	Os06g0167000, Os06g0170500, Os08g0127700, Os02g0759800	MF
GO:0004764	shikimate 3-dehydrogenase (NADP+) activity	3	2	1330	0.150376	0.00904	Os12g0534000, Os01g0375500	MF
GO:0046509	1,2-diacylglycerol 3-beta-galactosyltransferase activity	3	2	1330	0.150376	0.00904	Os08g0299400, Os02g0802700	MF
GO:0102752	1,4-alpha-glucan branching enzyme activity (using a glucosylated glycogenin as primer for glycogen synthesis)	3	2	1330	0.150376	0.00904	Os02g0528200, Os06g0726400	MF
GO:0005048	signal sequence binding	45	7	1330	0.526316	0.01187	Os08g0500100, Os12g0568800, Os08g0323000, Os01g0772800, Os05g0155601, Os12g0166000, Os02g0717300	MF
GO:0003682	chromatin binding	143	15	1330	1.12782	0.01417	Os05g0188500, Os05g0150300, Os07g0557500, Os09g0455400, Os12g0548100, Os01g0367900, Os04g0620700, Os07g0607300, Os05g0494900, Os03g0346700, Os12g0245000, Os04g0321600, Os04g0287400, Os06g0485100, Os08g0564800	MF
GO:0005092	GDP-dissociation inhibitor activity	10	3	1330	0.225564	0.0156	Os05g0304400, Os01g0269100, Os09g0326900	MF
GO:0004611	phosphoenolpyruvate carboxykinase activity	10	3	1330	0.225564	0.0156	Os03g0255500, Os01g0110700, Os09g0315700	MF
GO:0005516	calmodulin binding	120	13	1330	0.977444	0.01682	Os04g0517500, Os03g0211400, Os03g0191000, Os03g0128700, Os07g0641200, Os10g0488800, Os03g0281600, Os04g0560600, Os01g0278000, Os05g0381700, Os02g0816900, Os09g0466900, Os02g0562300	MF
GO:0004031	aldehyde oxidase activity	4	2	1330	0.150376	0.01741	Os02g0592000, Os03g0790700	MF
GO:0030942	endoplasmic reticulum signal peptide binding	4	2	1330	0.150376	0.01741	Os01g0772800, Os08g0323000	MF
GO:0016623	oxidoreductase activity, acting on the aldehyde or oxo group of donors, oxygen as acceptor	4	2	1330	0.150376	0.01741	Os02g0592000, Os03g0790700	MF
GO:0003844	1,4-alpha-glucan branching enzyme activity	4	2	1330	0.150376	0.01741	Os02g0528200, Os06g0726400	MF
GO:0140104	molecular carrier activity	49	7	1330	0.526316	0.01854	Os07g0222800, Os12g0568800, Os02g0644700, Os11g0659500, Os11g0517800, Os01g0151200, Os05g0155601	MF
GO:0003777	microtubule motor activity	49	7	1330	0.526316	0.01854	Os03g0301800, Os04g0442800, Os01g0105400, Os01g0625200, Os05g0154700, Os02g0489800, Os04g0350300	MF
GO:0008138	protein tyrosine/serine/threonine phosphatase activity	19	4	1330	0.300752	0.01926	Os11g0217500, Os10g0561900, Os12g0193200, Os01g0390900	MF
GO:0016791	phosphatase activity	360	35	1330	2.63158	0.02047	Os02g0738400, Os02g0771400, Os03g0238600, Os10g0561900, Os07g0111600, Os02g0471500, Os02g0799000, Os07g0624600, Os09g0308900, Os01g0295700, Os03g0182400, Os01g0720400, Os06g0717800, Os06g0110100, Os06g0109000, Os03g0587000, Os04g0403701, Os07g0485000, Os05g0144400, Os11g0217500, Os08g0500300, Os02g0224100, Os04g0321800, Os05g0462400, Os01g0955000, Os11g0151700, Os12g0193200, Os06g0208700, Os03g05…	MF
GO:0005347	ATP transmembrane transporter activity	11	3	1330	0.225564	0.02057	Os02g0208100, Os01g0265200, Os11g0661300	MF
GO:0051192	prosthetic group binding	11	3	1330	0.225564	0.02057	Os11g0659500, Os07g0222800, Os02g0644700	MF
GO:0044620	ACP phosphopantetheine attachment site binding	11	3	1330	0.225564	0.02057	Os11g0659500, Os07g0222800, Os02g0644700	MF
GO:0140414	phosphopantetheine-dependent carrier activity	11	3	1330	0.225564	0.02057	Os11g0659500, Os07g0222800, Os02g0644700	MF
GO:0000036	acyl carrier activity	11	3	1330	0.225564	0.02057	Os11g0659500, Os07g0222800, Os02g0644700	MF
GO:0003729	mRNA binding	377	31	1330	2.33083	0.02096	Os04g0543200, Os06g0647100, Os06g0625400, Os08g0187700, Os01g0120800, Os09g0566100, Os01g0100700, Os03g0837900, Os01g0823300, Os12g0571900, Os05g0477300, Os05g0506200, Os06g0208300, Os04g0376000, Os03g0756000, Os03g0851000, Os03g0147700, Os02g0221500, Os07g0495900, Os02g0755400, Os11g0637700, Os01g0258700, Os06g0220600, Os01g0916800, Os09g0106200, Os09g0567300, Os03g0387000, Os03g0191700, Os01g03…	MF
GO:0042277	peptide binding	62	8	1330	0.601504	0.02171	Os12g0166000, Os08g0500100, Os08g0323000, Os12g0568800, Os01g0772800, Os05g0155601, Os02g0717300, Os02g0218200	MF
GO:0003712	transcription coregulator activity	126	13	1330	0.977444	0.0242	Os06g0562700, Os03g0346900, Os03g0191000, Os12g0527800, Os06g0708900, Os03g0346700, Os03g0641700, Os07g0233300, Os05g0100500, Os01g0510800, Os01g0109700, Os08g0564800, Os02g0553600	MF
GO:0031369	translation initiation factor binding	12	3	1330	0.225564	0.0263	Os07g0124500, Os10g0569200, Os09g0326900	MF
GO:0003714	transcription corepressor activity	21	4	1330	0.300752	0.02723	Os01g0109700, Os05g0100500, Os03g0346900, Os06g0708900	MF
GO:0003841	1-acylglycerol-3-phosphate O-acyltransferase activity	5	2	1330	0.150376	0.02795	Os11g0637800, Os04g0625200	MF
GO:0015450	protein-transporting ATPase activity	5	2	1330	0.150376	0.02795	Os03g0240500, Os02g0178400	MF
GO:0003743	translation initiation factor activity	92	10	1330	0.75188	0.03278	Os05g0592600, Os01g0120800, Os01g0655400, Os10g0569200, Os12g0503200, Os09g0326900, Os04g0627900, Os07g0124500, Os02g0101100, Os02g0300700	MF
GO:0005346	purine ribonucleotide transmembrane transporter activity	13	3	1330	0.225564	0.0328	Os02g0208100, Os01g0265200, Os11g0661300	MF
GO:0097747	RNA polymerase activity	67	8	1330	0.601504	0.03288	Os06g0652000, Os07g0172500, Os01g0197900, Os02g0672700, Os12g0180400, Os03g0102200, Os08g0155700, Os06g0612200	MF
GO:0034062	5'-3' RNA polymerase activity	67	8	1330	0.601504	0.03288	Os06g0652000, Os07g0172500, Os01g0197900, Os02g0672700, Os12g0180400, Os03g0102200, Os08g0155700, Os06g0612200	MF
GO:0016755	aminoacyltransferase activity	453	35	1330	2.63158	0.03369	Os05g0102600, Os05g0415200, Os03g0391100, Os07g0673200, Os12g0570000, Os10g0346600, Os01g0233900, Os05g0154600, Os01g0125900, Os01g0159300, Os05g0104900, Os02g0682300, Os02g0557300, Os04g0492100, Os03g0346700, Os01g0800900, Os01g0303600, Os01g0905700, Os02g0621500, Os04g0185500, Os09g0321900, Os02g0101700, Os02g0746000, Os01g0104100, Os06g0301000, Os07g0499800, Os02g0767600, Os11g0116550, Os01g09…	MF
GO:0042578	phosphoric ester hydrolase activity	421	38	1330	2.85714	0.03434	Os02g0738400, Os02g0771400, Os03g0238600, Os10g0561900, Os03g0415200, Os07g0111600, Os02g0471500, Os02g0799000, Os07g0624600, Os09g0308900, Os01g0295700, Os03g0182400, Os01g0720400, Os06g0717800, Os06g0110100, Os06g0109000, Os01g0172400, Os03g0587000, Os04g0403701, Os07g0485000, Os05g0144400, Os11g0217500, Os08g0500300, Os02g0224100, Os04g0321800, Os05g0462400, Os01g0955000, Os11g0151700, Os12g01…	MF
GO:0016887	ATP hydrolysis activity	439	34	1330	2.55639	0.03488	Os12g0611200, Os01g0118100, Os07g0672500, Os02g0205300, Os09g0560200, Os03g0218500, Os11g0572100, Os06g0716700, Os11g0490800, Os03g0426900, Os07g0689300, Os06g0562600, Os03g0805200, Os05g0154700, Os12g0230100, Os04g0620000, Os06g0697200, Os10g0471350, Os08g0104700, Os03g0344700, Os10g0442600, Os02g0826500, Os02g0115900, Os05g0150300, Os09g0438700, Os05g0147400, Os01g0911300, Os01g0367900, Os04g06…	MF
GO:0008378	galactosyltransferase activity	48	8	1330	0.601504	0.03799	Os08g0299400, Os07g0687900, Os06g0679500, Os05g0552200, Os02g0723200, Os02g0802700, Os03g0268300, Os06g0176200	MF
GO:0003993	acid phosphatase activity	45	6	1330	0.451128	0.03827	Os12g0151000, Os07g0111600, Os01g0955000, Os06g0139800, Os03g0238600, Os11g0151700	MF
GO:0004721	phosphoprotein phosphatase activity	175	21	1330	1.57895	0.03844	Os02g0224100, Os06g0208700, Os02g0771400, Os02g0471500, Os11g0217500, Os04g0321800, Os10g0408700, Os10g0541200, Os06g0717800, Os02g0738400, Os02g0799000, Os12g0193200, Os08g0500300, Os04g0403701, Os03g0646900, Os05g0144400, Os10g0561900, Os03g0586700, Os01g0295700, Os06g0110100, Os01g0390900	MF
GO:0004842	ubiquitin-protein transferase activity	428	33	1330	2.4812	0.03923	Os05g0102600, Os03g0391100, Os07g0673200, Os01g0233900, Os10g0346600, Os12g0570000, Os01g0125900, Os05g0154600, Os01g0159300, Os05g0104900, Os02g0682300, Os02g0557300, Os04g0492100, Os03g0346700, Os01g0800900, Os01g0303600, Os01g0905700, Os02g0621500, Os04g0185500, Os02g0101700, Os02g0746000, Os01g0104100, Os06g0301000, Os07g0499800, Os02g0767600, Os11g0116550, Os01g0923900, Os01g0276600, Os10g04…	MF
GO:0031491	nucleosome binding	34	5	1330	0.37594	0.03928	Os04g0620700, Os05g0150300, Os05g0494900, Os04g0321600, Os01g0367900	MF
GO:0008878	glucose-1-phosphate adenylyltransferase activity	6	2	1330	0.150376	0.04038	Os01g0633100, Os08g0345800	MF
GO:0017070	U6 snRNA binding	6	2	1330	0.150376	0.04038	Os06g0167000, Os06g0170500	MF
GO:0001653	peptide receptor activity	6	2	1330	0.150376	0.04038	Os07g0107800, Os02g0629400	MF
GO:0016813	hydrolase activity, acting on carbon-nitrogen (but not peptide) bonds, in linear amidines	6	2	1330	0.150376	0.04038	Os12g0597500, Os06g0665500	MF
GO:0019787	ubiquitin-like protein transferase activity	446	34	1330	2.55639	0.04214	Os05g0102600, Os03g0391100, Os07g0673200, Os12g0570000, Os10g0346600, Os01g0233900, Os05g0154600, Os01g0125900, Os01g0159300, Os05g0104900, Os02g0682300, Os02g0557300, Os04g0492100, Os03g0346700, Os01g0800900, Os01g0303600, Os01g0905700, Os02g0621500, Os04g0185500, Os09g0321900, Os02g0101700, Os02g0746000, Os01g0104100, Os06g0301000, Os07g0499800, Os02g0767600, Os11g0116550, Os01g0923900, Os01g02…	MF
GO:0004722	protein serine/threonine phosphatase activity	125	12	1330	0.902256	0.04747	Os02g0471500, Os02g0224100, Os04g0403701, Os10g0541200, Os08g0500300, Os02g0799000, Os05g0144400, Os10g0408700, Os04g0321800, Os03g0646900, Os06g0717800, Os01g0295700	MF
GO:0000295	adenine nucleotide transmembrane transporter activity	15	3	1330	0.225564	0.04803	Os02g0208100, Os01g0265200, Os11g0661300	MF
GO:0015216	purine nucleotide transmembrane transporter activity	15	3	1330	0.225564	0.04803	Os02g0208100, Os01g0265200, Os11g0661300	MF
GO:1901681	sulfur compound binding	36	5	1330	0.37594	0.04861	Os06g0115300, Os03g0238600, Os04g0390000, Os07g0695800, Os03g0243600	MF
GO:0043229	intracellular organelle	9410	632	1330	47.5188	0.00575	Os02g0672500, Os10g0518200, Os05g0230600, Os04g0675500, Os08g0110700, Os02g0122500, Os06g0527800, Os01g0926400, Os01g0912700, Os05g0144400, Os06g0473800, Os06g0716700, Os06g0699900, Os05g0102800, Os05g0147200, Os08g0338700, Os04g0546300, Os01g0225400, Os03g0200200, Os08g0450800, Os01g0558850, Os02g0816900, Os03g0322900, Os07g0692900, Os02g0150800, Os03g0343500, Os02g0670400, Os01g0918200, Os08g05…	CC
GO:0022625	cytosolic large ribosomal subunit	130	22	1330	1.65414	9.064e-06	Os04g0376000, Os08g0505300, Os03g0343500, Os02g0796900, Os01g0348700, Os08g0130500, Os03g0139100, Os05g0355500, Os05g0459900, Os01g0815800, Os07g0546700, Os01g0304000, Os02g0797200, Os03g0756000, Os02g0785800, Os05g0556900, Os02g0111700, Os08g0436800, Os04g0501000, Os11g0433900, Os09g0258600, Os05g0555800	CC
GO:0005681	spliceosomal complex	152	20	1330	1.50376	0.00076	Os08g0154700, Os08g0500200, Os02g0301500, Os06g0170500, Os05g0289400, Os03g0740700, Os07g0192900, Os09g0549500, Os02g0280100, Os10g0124000, Os06g0697200, Os06g0167000, Os12g0615800, Os06g0724600, Os02g0759800, Os07g0608700, Os04g0348300, Os08g0127700, Os03g0387000, Os06g0711600	CC
GO:0022627	cytosolic small ribosomal subunit	87	16	1330	1.20301	5.237e-05	Os03g0577000, Os01g0823300, Os03g0424500, Os03g0667800, Os05g0477300, Os09g0568800, Os07g0572900, Os07g0150200, Os01g0100700, Os07g0229900, Os04g0399000, Os08g0559200, Os08g0117200, Os11g0153800, Os10g0170200, Os06g0172600	CC
GO:0033095	aleurone grain	34	13	1330	0.977444	3.4e-08	Os05g0331366, Os06g0507200, Os12g0269100, Os05g0329300, Os03g0766100, Os07g0206500, Os12g0269200, Os05g0329200, Os06g0507100, Os05g0330150, Os05g0331532, Os05g0330600, Os07g0206400	CC
GO:0005747	mitochondrial respiratory chain complex I	41	8	1330	0.601504	0.00265	Os03g0129900, Os08g0161700, Os03g0685900, Os01g0732100, Os08g0556600, Os05g0481600, Os10g0551600, Os06g0714100	CC
GO:0045273	respiratory chain complex II	12	5	1330	0.37594	0.00043	Os07g0521000, Os06g0124900, Os06g0125132, Os07g0134800, Os09g0370300	CC
GO:0000326	protein storage vacuole	6	4	1330	0.300752	0.00017	Os02g0249000, Os04g0537900, Os03g0167500, Os06g0336200	CC
GO:0016589	NURF complex	2	2	1330	0.150376	0.00359	Os01g0367900, Os05g0150300	CC
GO:0000220	vacuolar proton-transporting V-type ATPase, V0 domain	2	2	1330	0.150376	0.00359	Os01g0834200, Os03g0251500	CC
GO:0045252	oxoglutarate dehydrogenase complex	7	3	1330	0.225564	0.00627	Os04g0390000, Os07g0695800, Os01g0328700	CC
GO:0005743	mitochondrial inner membrane	236	29	1330	2.18045	0.00633	Os02g0717300, Os08g0535600, Os04g0117100, Os10g0551600, Os01g0732100, Os02g0608400, Os01g0739000, Os05g0400400, Os06g0125132, Os07g0673900, Os03g0168900, Os08g0250200, Os07g0521000, Os03g0129900, Os03g0685900, Os08g0556600, Os10g0501500, Os06g0124900, Os11g0162200, Os11g0661300, Os05g0481600, Os06g0714100, Os09g0370300, Os08g0161700, Os07g0134800, Os08g0338700, Os04g0462900, Os02g0672500, Os10g04…	CC
GO:0000974	Prp19 complex	14	4	1330	0.300752	0.00793	Os06g0711600, Os05g0289400, Os06g0170500, Os04g0348300	CC
GO:0005737	cytoplasm	7123	496	1330	37.2932	0.00958	Os03g0712800, Os02g0218200, Os05g0459900, Os07g0212300, Os11g0546000, Os05g0144400, Os09g0416800, Os01g0329800, Os03g0240900, Os03g0707900, Os02g0533200, Os02g0803400, Os09g0407950, Os01g0534800, Os10g0389200, Os04g0682000, Os04g0421800, Os01g0935600, Os05g0555800, Os09g0439200, Os01g0732100, Os04g0511200, Os02g0816900, Os03g0651000, Os01g0276600, Os01g0498300, Os06g0247000, Os04g0624000, Os08g03…	CC
GO:0032044	DSIF complex	3	2	1330	0.150376	0.01035	Os06g0208300, Os05g0506200	CC
GO:0071013	catalytic step 2 spliceosome	52	8	1330	0.601504	0.01167	Os06g0711600, Os02g0301500, Os08g0154700, Os07g0608700, Os03g0387000, Os06g0167000, Os06g0170500, Os05g0289400	CC
GO:0005773	vacuole	449	44	1330	3.30827	0.01451	Os04g0208200, Os06g0625900, Os01g0559600, Os05g0330600, Os03g0251500, Os02g0625000, Os07g0206500, Os01g0613300, Os06g0714100, Os04g0537900, Os05g0331366, Os03g0248000, Os06g0507200, Os03g0766100, Os03g0854400, Os02g0803400, Os06g0507100, Os03g0182400, Os08g0511900, Os09g0407950, Os01g0834200, Os03g0167500, Os02g0249000, Os05g0330150, Os05g0331532, Os02g0644000, Os05g0268500, Os09g0539200, Os05g03…	CC
GO:0098800	inner mitochondrial membrane protein complex	129	19	1330	1.42857	0.01531	Os05g0400400, Os07g0521000, Os01g0732100, Os05g0481600, Os03g0129900, Os10g0501500, Os02g0717300, Os11g0162200, Os10g0479600, Os08g0161700, Os03g0685900, Os08g0250200, Os08g0338700, Os10g0551600, Os08g0556600, Os06g0714100, Os07g0134800, Os02g0672500, Os04g0117100	CC
GO:0071014	post-mRNA release spliceosomal complex	17	4	1330	0.300752	0.01633	Os12g0615800, Os06g0711600, Os05g0289400, Os03g0740700	CC
GO:0009501	amyloplast	18	4	1330	0.300752	0.02002	Os02g0528200, Os06g0160700, Os06g0726400, Os08g0345800	CC
GO:0009707	chloroplast outer membrane	47	7	1330	0.526316	0.02104	Os12g0197400, Os03g0271200, Os03g0268300, Os05g0111200, Os01g0580800, Os05g0151400, Os03g0240500	CC
GO:0005776	autophagosome	11	3	1330	0.225564	0.02469	Os09g0407950, Os04g0624000, Os03g0248000	CC
GO:0005783	endoplasmic reticulum	718	56	1330	4.21053	0.02603	Os06g0665500, Os04g0511200, Os03g0271400, Os02g0178400, Os04g0675500, Os07g0645500, Os02g0738400, Os09g0558900, Os07g0246200, Os06g0716700, Os08g0300200, Os02g0219400, Os03g0747100, Os11g0433500, Os02g0819100, Os10g0442600, Os11g0199200, Os05g0209100, Os08g0511900, Os02g0218200, Os01g0736900, Os12g0103300, Os11g0637501, Os06g0176200, Os03g0659900, Os05g0230600, Os12g0438900, Os01g0655800, Os06g01…	CC
GO:0008023	transcription elongation factor complex	29	5	1330	0.37594	0.02744	Os05g0494900, Os05g0506200, Os04g0321600, Os06g0208300, Os01g0507500	CC
GO:0005746	mitochondrial respirasome	71	13	1330	0.977444	0.0307	Os03g0685900, Os03g0129900, Os10g0551600, Os11g0162200, Os07g0521000, Os06g0714100, Os05g0481600, Os07g0673900, Os08g0556600, Os07g0134800, Os01g0732100, Os08g0161700, Os05g0400400	CC
GO:0009527	plastid outer membrane	51	7	1330	0.526316	0.03156	Os05g0151400, Os05g0111200, Os03g0271200, Os03g0240500, Os01g0580800, Os03g0268300, Os12g0197400	CC
GO:0005829	cytosol	1340	118	1330	8.87218	0.03646	Os05g0244700, Os05g0584200, Os08g0345800, Os01g0823300, Os07g0495900, Os02g0459600, Os01g0743400, Os11g0162000, Os05g0182201, Os03g0587000, Os08g0130500, Os01g0269100, Os04g0421800, Os02g0709800, Os01g0939700, Os08g0517700, Os02g0141300, Os07g0572900, Os02g0111700, Os08g0559200, Os08g0500100, Os05g0378900, Os05g0147400, Os07g0546700, Os04g0615100, Os04g0561500, Os09g0440300, Os01g0900800, Os02g07…	CC
GO:1990904	ribonucleoprotein complex	684	84	1330	6.31579	0.04267	Os03g0387000, Os08g0117200, Os07g0150200, Os07g0608700, Os08g0323000, Os08g0505300, Os06g0697200, Os02g0111700, Os01g0772800, Os03g0577000, Os07g0229900, Os01g0367300, Os10g0569200, Os06g0167000, Os03g0667800, Os09g0315100, Os01g0304000, Os07g0572900, Os05g0459900, Os02g0280100, Os02g0785800, Os05g0289400, Os12g0615800, Os06g0170500, Os03g0424500, Os02g0759800, Os01g0815800, Os08g0154700, Os02g01…	CC
GO:0005635	nuclear envelope	90	10	1330	0.75188	0.04286	Os05g0270200, Os05g0155601, Os04g0655600, Os12g0166000, Os03g0292900, Os12g0456400, Os11g0643700, Os02g0741400, Os03g0788250, Os12g0568800	CC
GO:0008540	proteasome regulatory particle, base subcomplex	23	4	1330	0.300752	0.04576	Os02g0205300, Os06g0699900, Os08g0224700, Os09g0560200	CC
GO:0038201	TOR complex	6	2	1330	0.150376	0.04586	Os11g0109950, Os11g0109933	CC
GO:0045257	succinate dehydrogenase complex (ubiquinone)	6	2	1330	0.150376	0.04586	Os07g0521000, Os07g0134800	CC
GO:0045281	succinate dehydrogenase complex	6	2	1330	0.150376	0.04586	Os07g0521000, Os07g0134800	CC
GO:0034515	proteasome storage granule	6	2	1330	0.150376	0.04586	Os06g0699900, Os08g0224700	CC
GO:0045283	fumarate reductase complex	6	2	1330	0.150376	0.04586	Os07g0521000, Os07g0134800	CC
GO:0005749	mitochondrial respiratory chain complex II, succinate dehydrogenase complex (ubiquinone)	6	2	1330	0.150376	0.04586	Os07g0521000, Os07g0134800	CC
GO:0031931	TORC1 complex	6	2	1330	0.150376	0.04586	Os11g0109950, Os11g0109933	CC
GO:0000421	autophagosome membrane	6	2	1330	0.150376	0.04586	Os04g0624000, Os09g0407950	CC
GO:0098798	mitochondrial protein-containing complex	198	23	1330	1.72932	0.04811	Os02g0717300, Os03g0271200, Os04g0117100, Os10g0551600, Os01g0732100, Os05g0400400, Os03g0168900, Os08g0250200, Os07g0521000, Os01g0511200, Os03g0129900, Os03g0685900, Os08g0556600, Os10g0501500, Os11g0162200, Os05g0481600, Os06g0652000, Os06g0714100, Os08g0161700, Os07g0134800, Os08g0338700, Os02g0672500, Os10g0479600	CC

## Sheet: Table S5
Table S5. GO enrichment for DEGs in G3.
GO.ID	Term	Annotated	Count	AllDEG	GeneRatio	Pvalue	GeneID	Class
GO:0006355	regulation of DNA-templated transcription	1727	65	564	11.5248	0.00325	Os01g0657400, Os03g0352450, Os07g0602900, Os03g0224200, Os01g0752500, Os11g0184900, Os04g0194600, Os05g0300700, Os04g0482300, Os01g0707500, Os08g0477900, Os05g0437100, Os04g0456900, Os04g0568700, Os12g0572000, Os08g0463500, Os07g0640900, Os02g0132500, Os09g0487900, Os06g0637500, Os04g0541700, Os01g0750100, Os02g0137500, Os06g0224500, Os01g0797600, Os11g0512200, Os09g0309700, Os05g0403600, Os02g06…	BP
GO:0009753	response to jasmonic acid	62	8	564	1.41844	0.0002	Os10g0498700, Os01g0960500, Os01g0187900, Os10g0391400, Os01g0797600, Os03g0626500, Os12g0572000, Os05g0449500	BP
GO:0051085	chaperone cofactor-dependent protein refolding	51	7	564	1.24113	0.00033	Os03g0710500, Os10g0566700, Os05g0460000, Os07g0641700, Os01g0840100, Os05g0562300, Os03g0366000	BP
GO:0061408	positive regulation of transcription from RNA polymerase II promoter in response to heat stress	23	5	564	0.886525	0.00027	Os02g0232000, Os04g0568700, Os09g0526600, Os06g0565200, Os07g0640900	BP
GO:0009739	response to gibberellin	39	5	564	0.886525	0.00326	Os08g0463500, Os01g0187900, Os03g0793500, Os06g0229300, Os12g0572000	BP
GO:0048586	regulation of long-day photoperiodism, flowering	21	4	564	0.70922	0.00192	Os10g0498700, Os02g0290500, Os06g0142600, Os03g0793500	BP
GO:1902000	homogentisate catabolic process	2	2	564	0.35461	0.00068	Os02g0196800, Os06g0103300	BP
GO:1903409	reactive oxygen species biosynthetic process	3	2	564	0.35461	0.002	Os01g0797600, Os09g0482720	BP
GO:0006572	tyrosine catabolic process	3	2	564	0.35461	0.002	Os02g0196800, Os06g0103300	BP
GO:0061087	positive regulation of histone H3-K27 methylation	3	2	564	0.35461	0.002	Os02g0147800, Os06g0229300	BP
GO:0030322	stabilization of membrane potential	4	2	564	0.35461	0.00393	Os03g0752300, Os07g0108800	BP
GO:0006425	glutaminyl-tRNA aminoacylation	4	2	564	0.35461	0.00393	Os01g0271200, Os01g0185200	BP
GO:0030007	intracellular potassium ion homeostasis	4	2	564	0.35461	0.00393	Os03g0752300, Os07g0108800	BP
GO:0006109	regulation of carbohydrate metabolic process	27	4	564	0.70922	0.00497	Os10g0498700, Os02g0135900, Os07g0637300, Os01g0303000	BP
GO:0006559	L-phenylalanine catabolic process	14	3	564	0.531915	0.00517	Os02g0196800, Os06g0103300, Os04g0518400	BP
GO:0006189	'de novo' IMP biosynthetic process	14	3	564	0.531915	0.00517	Os12g0197100, Os05g0270800, Os05g0430800	BP
GO:0045454	cell redox homeostasis	127	9	564	1.59574	0.00604	Os08g0250700, Os02g0100100, Os04g0432500, Os05g0471350, Os05g0508500, Os10g0485100, Os04g0676100, Os02g0813500, Os07g0509800	BP
GO:0006970	response to osmotic stress	175	11	564	1.95035	0.00625	Os11g0244200, Os12g0572000, Os10g0498700, Os02g0782500, Os05g0351200, Os06g0694800, Os03g0626500, Os11g0184900, Os04g0660400, Os01g0797600, Os01g0187900	BP
GO:0006565	L-serine catabolic process	5	2	564	0.35461	0.00644	Os03g0738400, Os12g0409000	BP
GO:1904482	cellular response to tetrahydrofolate	5	2	564	0.35461	0.00644	Os03g0738400, Os12g0409000	BP
GO:0046822	regulation of nucleocytoplasmic transport	5	2	564	0.35461	0.00644	Os04g0394300, Os11g0518900	BP
GO:0019264	glycine biosynthetic process from serine	5	2	564	0.35461	0.00644	Os03g0738400, Os12g0409000	BP
GO:0006896	Golgi to vacuole transport	46	5	564	0.886525	0.00669	Os07g0680000, Os07g0620300, Os03g0335300, Os06g0218300, Os03g0417900	BP
GO:0006575	cellular modified amino acid metabolic process	47	5	564	0.886525	0.00733	Os07g0462000, Os01g0772900, Os03g0738400, Os12g0409000, Os08g0424500	BP
GO:0005984	disaccharide metabolic process	67	6	564	1.06383	0.00792	Os08g0473600, Os01g0749400, Os03g0170900, Os08g0445700, Os01g0376700, Os03g0314800	BP
GO:0010035	response to inorganic substance	287	15	564	2.65957	0.00852	Os05g0295800, Os06g0592500, Os04g0573200, Os11g0595200, Os02g0782500, Os05g0351200, Os07g0150700, Os04g0631100, Os03g0738400, Os12g0572000, Os11g0244200, Os01g0797600, Os02g0572900, Os01g0187900, Os02g0669100	BP
GO:0006457	protein folding	212	17	564	3.01418	0.00881	Os01g0840100, Os07g0641700, Os03g0710500, Os04g0432500, Os08g0464000, Os06g0114000, Os05g0460000, Os04g0551800, Os02g0100100, Os02g0782500, Os08g0500700, Os02g0719700, Os03g0366000, Os02g0259850, Os05g0562300, Os10g0566700, Os11g0244200	BP
GO:0019243	methylglyoxal catabolic process to D-lactate via S-lactoyl-glutathione	6	2	564	0.35461	0.00949	Os05g0230900, Os05g0295800	BP
GO:0009723	response to ethylene	50	5	564	0.886525	0.00951	Os07g0155600, Os01g0187900, Os04g0456900, Os01g0797600, Os10g0498700	BP
GO:0009965	leaf morphogenesis	18	3	564	0.531915	0.01073	Os10g0565600, Os05g0393400, Os12g0572000	BP
GO:0009966	regulation of signal transduction	140	9	564	1.59574	0.01115	Os10g0391400, Os10g0498700, Os02g0602300, Os06g0127800, Os06g0229300, Os12g0137500, Os05g0370600, Os07g0155600, Os05g0449500	BP
GO:0023051	regulation of signaling	141	9	564	1.59574	0.01164	Os10g0391400, Os10g0498700, Os02g0602300, Os06g0127800, Os06g0229300, Os12g0137500, Os05g0370600, Os07g0155600, Os05g0449500	BP
GO:0005985	sucrose metabolic process	35	4	564	0.70922	0.01259	Os01g0376700, Os08g0473600, Os03g0314800, Os03g0170900	BP
GO:0033356	UDP-L-arabinose metabolic process	7	2	564	0.35461	0.01305	Os04g0618200, Os04g0660400	BP
GO:0010646	regulation of cell communication	144	9	564	1.59574	0.01323	Os10g0391400, Os10g0498700, Os02g0602300, Os06g0127800, Os06g0229300, Os12g0137500, Os05g0370600, Os07g0155600, Os05g0449500	BP
GO:0043255	regulation of carbohydrate biosynthetic process	20	3	564	0.531915	0.01442	Os10g0498700, Os02g0135900, Os01g0303000	BP
GO:0071229	cellular response to acid chemical	8	2	564	0.35461	0.01711	Os12g0110000, Os04g0631100	BP
GO:0000056	ribosomal small subunit export from nucleus	8	2	564	0.35461	0.01711	Os03g0372700, Os11g0518900	BP
GO:0051761	sesquiterpene metabolic process	8	2	564	0.35461	0.01711	Os05g0474900, Os03g0299800	BP
GO:0051762	sesquiterpene biosynthetic process	8	2	564	0.35461	0.01711	Os05g0474900, Os03g0299800	BP
GO:0046466	membrane lipid catabolic process	8	2	564	0.35461	0.01711	Os01g0100900, Os10g0473400	BP
GO:0030149	sphingolipid catabolic process	8	2	564	0.35461	0.01711	Os01g0100900, Os10g0473400	BP
GO:0018130	heterocycle biosynthetic process	2300	92	564	16.3121	0.01824	Os11g0191400, Os01g0657400, Os03g0352450, Os03g0100200, Os07g0602900, Os04g0618200, Os04g0614600, Os03g0224200, Os02g0511901, Os11g0184900, Os03g0278900, Os01g0752500, Os04g0194600, Os05g0300700, Os05g0270800, Os04g0482300, Os01g0707500, Os07g0100200, Os08g0477900, Os05g0437100, Os06g0565200, Os04g0456900, Os04g0568700, Os12g0572000, Os08g0463500, Os07g0640900, Os02g0132500, Os09g0409950, Os09g04…	BP
GO:2000022	regulation of jasmonic acid mediated signaling pathway	22	3	564	0.531915	0.01875	Os10g0498700, Os10g0391400, Os05g0449500	BP
GO:0048527	lateral root development	22	3	564	0.531915	0.01875	Os07g0684900, Os01g0797600, Os05g0351200	BP
GO:0045893	positive regulation of DNA-templated transcription	373	21	564	3.7234	0.01978	Os09g0526600, Os12g0158800, Os06g0565200, Os10g0188100, Os05g0386201, Os05g0351200, Os09g0528200, Os01g0954500, Os08g0416000, Os04g0541700, Os02g0147800, Os07g0224900, Os01g0668200, Os06g0229300, Os07g0609766, Os11g0184900, Os02g0232000, Os02g0132500, Os07g0640900, Os04g0568700, Os02g0114033	BP
GO:1902680	positive regulation of RNA biosynthetic process	373	21	564	3.7234	0.01978	Os09g0526600, Os12g0158800, Os06g0565200, Os10g0188100, Os05g0386201, Os05g0351200, Os09g0528200, Os01g0954500, Os08g0416000, Os04g0541700, Os02g0147800, Os07g0224900, Os01g0668200, Os06g0229300, Os07g0609766, Os11g0184900, Os02g0232000, Os02g0132500, Os07g0640900, Os04g0568700, Os02g0114033	BP
GO:0006325	chromatin organization	180	10	564	1.77305	0.01978	Os03g0412900, Os11g0296800, Os06g0229300, Os02g0147800, Os07g0609766, Os05g0466600, Os06g0130800, Os03g0352450, Os02g0114033, Os10g0565600	BP
GO:0006766	vitamin metabolic process	82	6	564	1.06383	0.02011	Os04g0614600, Os01g0363600, Os03g0738400, Os07g0100200, Os07g0179300, Os12g0409000	BP
GO:0090407	organophosphate biosynthetic process	364	19	564	3.36879	0.02051	Os02g0466400, Os01g0363600, Os02g0822500, Os03g0669100, Os05g0430800, Os12g0507000, Os03g0278900, Os03g0626500, Os07g0179400, Os02g0131200, Os01g0300200, Os12g0197100, Os04g0647800, Os11g0191400, Os01g0703400, Os07g0100200, Os05g0270800, Os06g0259000, Os02g0140300	BP
GO:0034219	carbohydrate transmembrane transport	23	3	564	0.531915	0.02115	Os02g0301100, Os02g0513100, Os05g0426000	BP
GO:0048528	post-embryonic root development	23	3	564	0.531915	0.02115	Os07g0684900, Os01g0797600, Os05g0351200	BP
GO:0051189	prosthetic group metabolic process	9	2	564	0.35461	0.02162	Os12g0507000, Os02g0140300	BP
GO:0032324	molybdopterin cofactor biosynthetic process	9	2	564	0.35461	0.02162	Os12g0507000, Os02g0140300	BP
GO:0043545	molybdopterin cofactor metabolic process	9	2	564	0.35461	0.02162	Os12g0507000, Os02g0140300	BP
GO:0019720	Mo-molybdopterin cofactor metabolic process	9	2	564	0.35461	0.02162	Os12g0507000, Os02g0140300	BP
GO:0006777	Mo-molybdopterin cofactor biosynthetic process	9	2	564	0.35461	0.02162	Os12g0507000, Os02g0140300	BP
GO:0034605	cellular response to heat	65	9	564	1.59574	0.02256	Os03g0710500, Os04g0568700, Os05g0460000, Os09g0526600, Os07g0640900, Os01g0840100, Os08g0500700, Os06g0565200, Os02g0232000	BP
GO:0006638	neutral lipid metabolic process	24	3	564	0.531915	0.02372	Os05g0351200, Os03g0425300, Os04g0647800	BP
GO:0006639	acylglycerol metabolic process	24	3	564	0.531915	0.02372	Os05g0351200, Os03g0425300, Os04g0647800	BP
GO:0051254	positive regulation of RNA metabolic process	443	23	564	4.07801	0.02495	Os09g0526600, Os08g0556000, Os12g0158800, Os06g0565200, Os10g0188100, Os05g0386201, Os05g0351200, Os09g0528200, Os01g0954500, Os08g0416000, Os04g0541700, Os02g0147800, Os07g0224900, Os01g0668200, Os06g0229300, Os07g0609766, Os11g0184900, Os02g0232000, Os02g0132500, Os02g0796300, Os07g0640900, Os04g0568700, Os02g0114033	BP
GO:0036172	thiamine salvage	1	1	564	0.177305	0.02607	Os01g0363600	BP
GO:0090160	Golgi to lysosome transport	1	1	564	0.177305	0.02607	Os07g0620300	BP
GO:1903426	regulation of reactive oxygen species biosynthetic process	1	1	564	0.177305	0.02607	Os01g0797600	BP
GO:0009769	photosynthesis, light harvesting in photosystem II	1	1	564	0.177305	0.02607	Os07g0562700	BP
GO:0019419	sulfate reduction	1	1	564	0.177305	0.02607	Os07g0509800	BP
GO:0048863	stem cell differentiation	1	1	564	0.177305	0.02607	Os05g0402800	BP
GO:0048865	stem cell fate commitment	1	1	564	0.177305	0.02607	Os05g0402800	BP
GO:0048867	stem cell fate determination	1	1	564	0.177305	0.02607	Os05g0402800	BP
GO:0045913	positive regulation of carbohydrate metabolic process	1	1	564	0.177305	0.02607	Os10g0498700	BP
GO:0010728	regulation of hydrogen peroxide biosynthetic process	1	1	564	0.177305	0.02607	Os01g0797600	BP
GO:0070078	histone H3-R2 demethylation	1	1	564	0.177305	0.02607	Os01g0546900	BP
GO:0070079	histone H4-R3 demethylation	1	1	564	0.177305	0.02607	Os01g0546900	BP
GO:0046824	positive regulation of nucleocytoplasmic transport	1	1	564	0.177305	0.02607	Os04g0394300	BP
GO:0010981	regulation of cell wall macromolecule metabolic process	1	1	564	0.177305	0.02607	Os10g0498700	BP
GO:0046831	regulation of RNA export from nucleus	1	1	564	0.177305	0.02607	Os04g0394300	BP
GO:0046833	positive regulation of RNA export from nucleus	1	1	564	0.177305	0.02607	Os04g0394300	BP
GO:0000720	pyrimidine dimer repair by nucleotide-excision repair	1	1	564	0.177305	0.02607	Os03g0100400	BP
GO:2001011	positive regulation of plant-type cell wall cellulose biosynthetic process	1	1	564	0.177305	0.02607	Os10g0498700	BP
GO:1901255	nucleotide-excision repair involved in interstrand cross-link repair	1	1	564	0.177305	0.02607	Os03g0100400	BP
GO:0032241	positive regulation of nucleobase-containing compound transport	1	1	564	0.177305	0.02607	Os04g0394300	BP
GO:2001008	positive regulation of cellulose biosynthetic process	1	1	564	0.177305	0.02607	Os10g0498700	BP
GO:2001009	regulation of plant-type cell wall cellulose biosynthetic process	1	1	564	0.177305	0.02607	Os10g0498700	BP
GO:0032239	regulation of nucleobase-containing compound transport	1	1	564	0.177305	0.02607	Os04g0394300	BP
GO:1902066	regulation of cell wall pectin metabolic process	1	1	564	0.177305	0.02607	Os10g0498700	BP
GO:0046080	dUTP metabolic process	1	1	564	0.177305	0.02607	Os03g0669100	BP
GO:0046081	dUTP catabolic process	1	1	564	0.177305	0.02607	Os03g0669100	BP
GO:0046167	glycerol-3-phosphate biosynthetic process	1	1	564	0.177305	0.02607	Os04g0647800	BP
GO:0016482	cytosolic transport	25	3	564	0.531915	0.02644	Os03g0417900, Os01g0906200, Os07g0620300	BP
GO:0120251	hydrocarbon biosynthetic process	25	3	564	0.531915	0.02644	Os01g0797600, Os05g0474900, Os03g0299800	BP
GO:2000242	negative regulation of reproductive process	25	3	564	0.531915	0.02644	Os04g0496400, Os02g0489550, Os02g0290500	BP
GO:0046655	folic acid metabolic process	10	2	564	0.35461	0.02656	Os03g0738400, Os12g0409000	BP
GO:0006623	protein targeting to vacuole	65	5	564	0.886525	0.02707	Os06g0218300, Os07g0680000, Os04g0599900, Os03g0335300, Os12g0594200	BP
GO:0048583	regulation of response to stimulus	297	17	564	3.01418	0.0277	Os03g0793500, Os05g0370600, Os06g0229300, Os10g0391400, Os11g0184900, Os05g0449500, Os03g0751600, Os12g0137500, Os02g0602300, Os10g0498700, Os06g0127800, Os12g0572000, Os03g0412900, Os07g0155600, Os01g0797600, Os06g0142600, Os02g0290500	BP
GO:0009408	response to heat	137	12	564	2.12766	0.02819	Os11g0244200, Os03g0710500, Os04g0568700, Os02g0232000, Os02g0782500, Os07g0640900, Os06g0592500, Os08g0500700, Os09g0526600, Os06g0565200, Os05g0460000, Os01g0840100	BP
GO:0009266	response to temperature stimulus	244	16	564	2.83688	0.02859	Os11g0244200, Os03g0710500, Os05g0460000, Os01g0840100, Os06g0565200, Os01g0797600, Os03g0738400, Os01g0542000, Os09g0526600, Os02g0232000, Os04g0568700, Os02g0669100, Os07g0640900, Os06g0592500, Os02g0782500, Os08g0500700	BP
GO:0071824	protein-DNA complex organization	247	12	564	2.12766	0.02894	Os06g0130800, Os06g0229300, Os11g0296800, Os10g0565600, Os02g0147800, Os02g0114033, Os08g0343300, Os03g0412900, Os03g0352450, Os07g0609766, Os05g0466600, Os01g0528000	BP
GO:0009867	jasmonic acid mediated signaling pathway	45	4	564	0.70922	0.02927	Os10g0391400, Os05g0449500, Os01g0960500, Os10g0498700	BP
GO:0009312	oligosaccharide biosynthetic process	45	4	564	0.70922	0.02927	Os01g0749400, Os01g0376700, Os08g0445700, Os07g0209100	BP
GO:0009873	ethylene-activated signaling pathway	26	3	564	0.531915	0.02933	Os04g0456900, Os10g0498700, Os07g0155600	BP
GO:0048581	negative regulation of post-embryonic development	26	3	564	0.531915	0.02933	Os04g0496400, Os02g0489550, Os02g0290500	BP
GO:0031325	positive regulation of cellular metabolic process	576	27	564	4.78723	0.0298	Os02g0114033, Os09g0526600, Os12g0110000, Os10g0498700, Os01g0668200, Os07g0640900, Os05g0386201, Os02g0322400, Os04g0541700, Os06g0229300, Os10g0188100, Os09g0528200, Os07g0224900, Os02g0132500, Os02g0232000, Os08g0556000, Os02g0147800, Os08g0416000, Os11g0184900, Os02g0796300, Os05g0351200, Os07g0507300, Os07g0609766, Os01g0954500, Os12g0158800, Os04g0568700, Os06g0565200	BP
GO:0071310	cellular response to organic substance	494	22	564	3.90071	0.03069	Os01g0960500, Os10g0479900, Os03g0738400, Os10g0498700, Os03g0710500, Os05g0351200, Os03g0797800, Os06g0127800, Os05g0460000, Os05g0449500, Os03g0764800, Os07g0155600, Os05g0585500, Os12g0409000, Os03g0224200, Os12g0110000, Os04g0456900, Os10g0391400, Os06g0229300, Os05g0370600, Os03g0793500, Os01g0840100	BP
GO:0035999	tetrahydrofolate interconversion	11	2	564	0.35461	0.03192	Os03g0738400, Os12g0409000	BP
GO:0009910	negative regulation of flower development	11	2	564	0.35461	0.03192	Os04g0496400, Os02g0489550	BP
GO:0010962	regulation of glucan biosynthetic process	11	2	564	0.35461	0.03192	Os10g0498700, Os02g0135900	BP
GO:0009113	purine nucleobase biosynthetic process	11	2	564	0.35461	0.03192	Os12g0197100, Os05g0430800	BP
GO:0042558	pteridine-containing compound metabolic process	27	3	564	0.531915	0.03238	Os12g0409000, Os03g0738400, Os03g0100200	BP
GO:0033554	cellular response to stress	645	29	564	5.14184	0.03267	Os05g0460000, Os02g0511901, Os06g0694800, Os10g0466300, Os02g0322400, Os12g0110000, Os07g0640900, Os01g0184900, Os09g0121000, Os07g0507300, Os01g0390300, Os04g0631100, Os03g0710500, Os03g0412900, Os02g0100100, Os01g0897800, Os05g0402800, Os03g0100400, Os03g0352450, Os08g0424500, Os02g0232000, Os04g0432500, Os04g0573200, Os06g0565200, Os04g0568700, Os08g0500700, Os09g0526600, Os06g0264300, Os01g08…	BP
GO:0010557	positive regulation of macromolecule biosynthetic process	427	22	564	3.90071	0.03342	Os09g0526600, Os12g0158800, Os06g0565200, Os10g0188100, Os05g0386201, Os10g0498700, Os05g0351200, Os09g0528200, Os01g0954500, Os08g0416000, Os04g0541700, Os02g0147800, Os07g0224900, Os01g0668200, Os06g0229300, Os07g0609766, Os11g0184900, Os02g0232000, Os02g0132500, Os07g0640900, Os04g0568700, Os02g0114033	BP
GO:0006289	nucleotide-excision repair	47	4	564	0.70922	0.03366	Os03g0100400, Os01g0390300, Os06g0264300, Os02g0511901	BP
GO:0006767	water-soluble vitamin metabolic process	69	5	564	0.886525	0.03389	Os07g0100200, Os12g0409000, Os03g0738400, Os04g0614600, Os01g0363600	BP
GO:0045935	positive regulation of nucleobase-containing compound metabolic process	459	23	564	4.07801	0.03427	Os09g0526600, Os08g0556000, Os12g0158800, Os06g0565200, Os10g0188100, Os05g0386201, Os05g0351200, Os09g0528200, Os01g0954500, Os08g0416000, Os04g0541700, Os02g0147800, Os07g0224900, Os01g0668200, Os06g0229300, Os07g0609766, Os11g0184900, Os02g0232000, Os02g0132500, Os02g0796300, Os07g0640900, Os04g0568700, Os02g0114033	BP
GO:0071369	cellular response to ethylene stimulus	28	3	564	0.531915	0.03558	Os04g0456900, Os10g0498700, Os07g0155600	BP
GO:0072665	protein localization to vacuole	70	5	564	0.886525	0.03575	Os07g0680000, Os06g0218300, Os04g0599900, Os12g0594200, Os03g0335300	BP
GO:0072666	establishment of protein localization to vacuole	70	5	564	0.886525	0.03575	Os07g0680000, Os06g0218300, Os04g0599900, Os12g0594200, Os03g0335300	BP
GO:0000302	response to reactive oxygen species	70	5	564	0.886525	0.03575	Os02g0782500, Os02g0612900, Os11g0595200, Os11g0244200, Os04g0573200	BP
GO:0071395	cellular response to jasmonic acid stimulus	48	4	564	0.70922	0.03599	Os10g0391400, Os05g0449500, Os01g0960500, Os10g0498700	BP
GO:0071398	cellular response to fatty acid	48	4	564	0.70922	0.03599	Os10g0391400, Os05g0449500, Os01g0960500, Os10g0498700	BP
GO:0010104	regulation of ethylene-activated signaling pathway	12	2	564	0.35461	0.03765	Os10g0498700, Os07g0155600	BP
GO:0032885	regulation of polysaccharide biosynthetic process	12	2	564	0.35461	0.03765	Os10g0498700, Os02g0135900	BP
GO:0070297	regulation of phosphorelay signal transduction system	12	2	564	0.35461	0.03765	Os10g0498700, Os07g0155600	BP
GO:0046834	lipid phosphorylation	12	2	564	0.35461	0.03765	Os03g0425300, Os10g0516800	BP
GO:0000393	spliceosomal conformational changes to generate catalytic conformation	12	2	564	0.35461	0.03765	Os03g0701100, Os10g0466300	BP
GO:0009908	flower development	201	10	564	1.77305	0.03823	Os10g0565600, Os02g0290500, Os06g0142600, Os01g0185200, Os04g0496400, Os07g0609766, Os05g0370600, Os03g0793500, Os02g0489550, Os02g0610500	BP
GO:0009628	response to abiotic stimulus	701	38	564	6.73759	0.03826	Os03g0710500, Os09g0526600, Os06g0694800, Os01g0542000, Os03g0793500, Os10g0498700, Os08g0500700, Os01g0840100, Os07g0640900, Os04g0647800, Os11g0184900, Os01g0187900, Os03g0626500, Os06g0142600, Os02g0232000, Os03g0100400, Os08g0424500, Os06g0592500, Os08g0273783, Os02g0572900, Os11g0244200, Os02g0669100, Os12g0572000, Os02g0646200, Os07g0150700, Os05g0460000, Os03g0738400, Os06g0565200, Os05g03…	BP
GO:0031328	positive regulation of cellular biosynthetic process	434	22	564	3.90071	0.03834	Os09g0526600, Os12g0158800, Os06g0565200, Os10g0188100, Os05g0386201, Os10g0498700, Os05g0351200, Os09g0528200, Os01g0954500, Os08g0416000, Os04g0541700, Os02g0147800, Os07g0224900, Os01g0668200, Os06g0229300, Os07g0609766, Os11g0184900, Os02g0232000, Os02g0132500, Os07g0640900, Os04g0568700, Os02g0114033	BP
GO:0009891	positive regulation of biosynthetic process	437	22	564	3.90071	0.0406	Os09g0526600, Os12g0158800, Os06g0565200, Os10g0188100, Os05g0386201, Os10g0498700, Os05g0351200, Os09g0528200, Os01g0954500, Os08g0416000, Os04g0541700, Os02g0147800, Os07g0224900, Os01g0668200, Os06g0229300, Os07g0609766, Os11g0184900, Os02g0232000, Os02g0132500, Os07g0640900, Os04g0568700, Os02g0114033	BP
GO:0048284	organelle fusion	73	5	564	0.886525	0.04169	Os11g0582300, Os07g0194000, Os03g0248600, Os08g0244100, Os06g0198800	BP
GO:0001101	response to acid chemical	123	7	564	1.24113	0.04212	Os12g0110000, Os07g0150700, Os04g0631100, Os02g0669100, Os06g0592500, Os05g0351200, Os01g0797600	BP
GO:0046173	polyol biosynthetic process	30	3	564	0.531915	0.04246	Os10g0516800, Os02g0466400, Os03g0100200	BP
GO:0035556	intracellular signal transduction	412	17	564	3.01418	0.04254	Os03g0425300, Os07g0507300, Os10g0498700, Os02g0148100, Os05g0577500, Os07g0150700, Os07g0138100, Os03g0764800, Os05g0585500, Os07g0155600, Os12g0110000, Os03g0224200, Os04g0456900, Os07g0694000, Os07g0271000, Os02g0322400, Os12g0290100	BP
GO:0071495	cellular response to endogenous stimulus	422	19	564	3.36879	0.04508	Os01g0960500, Os10g0479900, Os03g0738400, Os10g0498700, Os05g0351200, Os03g0797800, Os06g0127800, Os05g0449500, Os03g0764800, Os05g0585500, Os07g0155600, Os12g0409000, Os12g0110000, Os03g0224200, Os10g0391400, Os04g0456900, Os06g0229300, Os05g0370600, Os03g0793500	BP
GO:1901362	organic cyclic compound biosynthetic process	2459	95	564	16.844	0.04527	Os11g0191400, Os01g0657400, Os03g0352450, Os03g0100200, Os07g0602900, Os04g0618200, Os04g0614600, Os03g0224200, Os02g0511901, Os11g0184900, Os03g0278900, Os01g0752500, Os04g0194600, Os05g0300700, Os05g0270800, Os04g0482300, Os01g0707500, Os07g0100200, Os08g0477900, Os06g0565200, Os05g0437100, Os04g0456900, Os04g0568700, Os12g0572000, Os08g0463500, Os07g0640900, Os02g0132500, Os09g0409950, Os09g04…	BP
GO:0009651	response to salt stress	152	8	564	1.41844	0.04579	Os11g0244200, Os12g0572000, Os02g0782500, Os03g0626500, Os11g0184900, Os04g0660400, Os01g0797600, Os01g0187900	BP
GO:0090567	reproductive shoot system development	208	10	564	1.77305	0.04639	Os10g0565600, Os02g0290500, Os06g0142600, Os01g0185200, Os04g0496400, Os07g0609766, Os05g0370600, Os03g0793500, Os02g0489550, Os02g0610500	BP
GO:0048522	positive regulation of cellular process	701	30	564	5.31915	0.04666	Os12g0110000, Os06g0229300, Os02g0114033, Os07g0224900, Os09g0526600, Os01g0668200, Os02g0132500, Os10g0498700, Os07g0640900, Os06g0127800, Os11g0184900, Os07g0507300, Os10g0188100, Os02g0232000, Os04g0541700, Os08g0416000, Os08g0556000, Os02g0147800, Os01g0954500, Os06g0565200, Os05g0386201, Os05g0351200, Os04g0394300, Os04g0568700, Os12g0158800, Os09g0528200, Os02g0489550, Os07g0609766, Os02g03…	BP
GO:0051241	negative regulation of multicellular organismal process	32	3	564	0.531915	0.04995	Os04g0496400, Os02g0489550, Os02g0290500	BP
GO:0003677	DNA binding	2085	86	564	15.2482	0.00047	Os05g0195200, Os01g0657400, Os03g0352450, Os05g0525900, Os03g0224200, Os02g0511901, Os04g0194600, Os01g0752500, Os11g0184900, Os07g0558100, Os05g0437100, Os06g0565200, Os12g0586300, Os04g0456900, Os04g0568700, Os02g0132500, Os12g0572000, Os07g0640900, Os05g0466600, Os09g0409950, Os09g0487900, Os09g0393200, Os06g0637500, Os07g0619600, Os04g0541700, Os01g0187900, Os06g0264300, Os06g0224500, Os04g03…	MF
GO:0000976	transcription cis-regulatory region binding	360	21	564	3.7234	0.00041	Os09g0526600, Os06g0565200, Os12g0158800, Os08g0484700, Os09g0393200, Os09g0409950, Os05g0351200, Os01g0797600, Os06g0637500, Os09g0487900, Os01g0546900, Os08g0101000, Os02g0706600, Os01g0750100, Os02g0232000, Os02g0132500, Os08g0483900, Os06g0646600, Os02g0565000, Os07g0640900, Os04g0568700	MF
GO:0051082	unfolded protein binding	151	12	564	2.12766	0.00051	Os11g0244200, Os04g0551800, Os03g0366000, Os03g0710500, Os10g0566700, Os05g0562300, Os02g0782500, Os06g0114000, Os08g0500700, Os07g0641700, Os05g0460000, Os01g0840100	MF
GO:0051087	protein-folding chaperone binding	47	7	564	1.24113	0.00018	Os02g0719700, Os07g0641700, Os09g0524800, Os10g0566700, Os05g0562300, Os08g0464000, Os03g0366000	MF
GO:0031072	heat shock protein binding	58	6	564	1.06383	0.00355	Os08g0464000, Os03g0710500, Os09g0524800, Os05g0460000, Os01g0840100, Os04g0538000	MF
GO:0001727	lipid kinase activity	36	5	564	0.886525	0.00209	Os03g0425300, Os06g0259000, Os02g0822500, Os02g0290500, Os10g0516800	MF
GO:0005242	inward rectifier potassium channel activity	3	2	564	0.35461	0.00192	Os03g0752300, Os07g0108800	MF
GO:0022841	potassium ion leak channel activity	4	2	564	0.35461	0.00378	Os03g0752300, Os07g0108800	MF
GO:0004819	glutamine-tRNA ligase activity	4	2	564	0.35461	0.00378	Os01g0271200, Os01g0185200	MF
GO:0004462	lactoylglutathione lyase activity	4	2	564	0.35461	0.00378	Os05g0230900, Os05g0295800	MF
GO:0042393	histone binding	82	7	564	1.24113	0.00497	Os11g0296800, Os02g0147800, Os03g0352450, Os06g0229300, Os03g0412900, Os01g0668200, Os01g0184900	MF
GO:0005200	structural constituent of cytoskeleton	28	4	564	0.70922	0.0053	Os10g0376200, Os07g0574800, Os03g0219300, Os07g0106100	MF
GO:0003951	NAD+ kinase activity	15	3	564	0.531915	0.006	Os11g0191400, Os03g0425300, Os10g0516800	MF
GO:0070905	serine binding	5	2	564	0.35461	0.00619	Os03g0738400, Os12g0409000	MF
GO:0004372	glycine hydroxymethyltransferase activity	5	2	564	0.35461	0.00619	Os03g0738400, Os12g0409000	MF
GO:0003700	DNA-binding transcription factor activity	897	35	564	6.20567	0.00869	Os12g0158800, Os04g0194600, Os08g0101000, Os06g0127800, Os02g0147800, Os06g0646600, Os05g0586600, Os09g0528200, Os04g0568700, Os09g0487900, Os05g0351200, Os08g0416000, Os04g0541700, Os02g0752800, Os03g0224200, Os01g0750100, Os02g0132500, Os09g0526600, Os04g0456900, Os01g0657400, Os07g0640900, Os08g0463500, Os01g0948200, Os03g0436300, Os03g0723000, Os09g0309700, Os08g0483900, Os01g0752500, Os06g02…	MF
GO:0003682	chromatin binding	143	9	564	1.59574	0.01129	Os09g0409950, Os01g0184900, Os06g0229300, Os01g0668200, Os02g0147800, Os07g0609766, Os06g0130800, Os01g0897800, Os09g0393200	MF
GO:0016160	amylase activity	19	3	564	0.531915	0.01184	Os08g0473600, Os07g0667100, Os10g0465700	MF
GO:0001091	RNA polymerase II general transcription initiation factor binding	7	2	564	0.35461	0.01256	Os10g0188100, Os08g0343300	MF
GO:0060590	ATPase regulator activity	22	3	564	0.531915	0.01779	Os09g0524800, Os08g0464000, Os03g0822700	MF
GO:0016868	intramolecular transferase activity, phosphotransferases	22	3	564	0.531915	0.01779	Os10g0189100, Os12g0135100, Os07g0447800	MF
GO:0043565	sequence-specific DNA binding	846	41	564	7.2695	0.01997	Os12g0158800, Os04g0194600, Os08g0101000, Os01g0874300, Os06g0127800, Os03g0370250, Os02g0147800, Os06g0646600, Os08g0437300, Os09g0528200, Os09g0369050, Os04g0568700, Os09g0487900, Os09g0393200, Os05g0351200, Os08g0416000, Os09g0409950, Os04g0541700, Os07g0558100, Os02g0752800, Os01g0750100, Os02g0132500, Os09g0526600, Os07g0640900, Os08g0484700, Os08g0343300, Os01g0948200, Os03g0436300, Os03g07…	MF
GO:0000987	cis-regulatory region sequence-specific DNA binding	212	11	564	1.95035	0.02073	Os04g0568700, Os01g0546900, Os06g0637500, Os12g0158800, Os08g0483900, Os07g0640900, Os09g0487900, Os02g0232000, Os09g0526600, Os06g0646600, Os06g0565200	MF
GO:0043621	protein self-association	42	4	564	0.70922	0.02191	Os11g0244200, Os02g0782500, Os05g0393400, Os02g0773200	MF
GO:0052742	phosphatidylinositol kinase activity	24	3	564	0.531915	0.02252	Os02g0290500, Os02g0822500, Os06g0259000	MF
GO:0060090	molecular adaptor activity	87	6	564	1.06383	0.02396	Os07g0194000, Os07g0577900, Os08g0244100, Os06g0198800, Os11g0137300, Os12g0110000	MF
GO:0044548	S100 protein binding	1	1	564	0.177305	0.02555	Os01g0757500	MF
GO:0033746	histone H3R2 demethylase activity	1	1	564	0.177305	0.02555	Os01g0546900	MF
GO:0033749	histone H4R3 demethylase activity	1	1	564	0.177305	0.02555	Os01g0546900	MF
GO:0001530	lipopolysaccharide binding	1	1	564	0.177305	0.02555	Os09g0482720	MF
GO:0004170	dUTP diphosphatase activity	1	1	564	0.177305	0.02555	Os03g0669100	MF
GO:0008117	sphinganine-1-phosphate aldolase activity	1	1	564	0.177305	0.02555	Os01g0100900	MF
GO:0141058	histone H4 demethylase activity	1	1	564	0.177305	0.02555	Os01g0546900	MF
GO:0004370	glycerol kinase activity	1	1	564	0.177305	0.02555	Os04g0647800	MF
GO:0004107	chorismate synthase activity	1	1	564	0.177305	0.02555	Os03g0254800	MF
GO:0004334	fumarylacetoacetase activity	1	1	564	0.177305	0.02555	Os02g0196800	MF
GO:0033947	mannosylglycoprotein endo-beta-mannosidase activity	1	1	564	0.177305	0.02555	Os05g0391500	MF
GO:0050270	S-adenosylhomocysteine deaminase activity	1	1	564	0.177305	0.02555	Os12g0468600	MF
GO:0004411	homogentisate 1,2-dioxygenase activity	1	1	564	0.177305	0.02555	Os06g0103300	MF
GO:0004417	hydroxyethylthiazole kinase activity	1	1	564	0.177305	0.02555	Os01g0363600	MF
GO:0016161	beta-amylase activity	10	2	564	0.35461	0.02559	Os07g0667100, Os10g0465700	MF
GO:0004029	aldehyde dehydrogenase (NAD+) activity	10	2	564	0.35461	0.02559	Os07g0688800, Os08g0424500	MF
GO:0102229	amylopectin maltohydrolase activity	10	2	564	0.35461	0.02559	Os07g0667100, Os10g0465700	MF
GO:0004030	aldehyde dehydrogenase [NAD(P)+] activity	10	2	564	0.35461	0.02559	Os07g0688800, Os08g0424500	MF
GO:1901618	organic hydroxy compound transmembrane transporter activity	11	2	564	0.35461	0.03076	Os07g0151200, Os03g0170900	MF
GO:0051787	misfolded protein binding	27	3	564	0.531915	0.03077	Os03g0710500, Os01g0840100, Os05g0460000	MF
GO:0005484	SNAP receptor activity	49	4	564	0.70922	0.03612	Os07g0194000, Os08g0244100, Os07g0577900, Os06g0198800	MF
GO:0000774	adenyl-nucleotide exchange factor activity	12	2	564	0.35461	0.03629	Os09g0524800, Os03g0822700	MF
GO:0051119	sugar transmembrane transporter activity	29	3	564	0.531915	0.03704	Os02g0513100, Os02g0301100, Os05g0426000	MF
GO:0000978	RNA polymerase II cis-regulatory region sequence-specific DNA binding	204	10	564	1.77305	0.03724	Os04g0568700, Os06g0637500, Os12g0158800, Os08g0483900, Os07g0640900, Os09g0487900, Os02g0232000, Os09g0526600, Os06g0646600, Os06g0565200	MF
GO:0009975	cyclase activity	13	2	564	0.35461	0.04218	Os05g0474900, Os03g0299800	MF
GO:0046872	metal ion binding	3044	92	564	16.3121	0.04443	Os01g0148000, Os10g0565600, Os08g0345700, Os03g0693700, Os05g0402800, Os01g0211600, Os12g0507000, Os03g0335300, Os03g0751600, Os03g0760000, Os12g0163600, Os03g0314700, Os03g0130500, Os04g0600300, Os05g0525900, Os07g0172600, Os05g0195200, Os02g0726300, Os06g0103300, Os11g0602200, Os01g0866500, Os02g0137500, Os12g0197100, Os04g0306800, Os04g0482300, Os04g0381600, Os03g0669100, Os10g0566700, Os10g01…	MF
GO:0044183	protein folding chaperone	32	3	564	0.531915	0.04756	Os03g0710500, Os01g0840100, Os05g0460000	MF
GO:0008061	chitin binding	14	2	564	0.35461	0.0484	Os04g0173800, Os04g0493600	MF
GO:0003872	6-phosphofructokinase activity	14	2	564	0.35461	0.0484	Os04g0469500, Os08g0345700	MF
GO:0030674	protein-macromolecule adaptor activity	78	5	564	0.886525	0.04931	Os07g0194000, Os07g0577900, Os08g0244100, Os06g0198800, Os12g0110000	MF
GO:0005737	cytoplasm	7123	212	564	37.5887	0.00264	Os02g0782500, Os05g0301500, Os05g0460000, Os06g0694800, Os01g0182832, Os11g0595200, Os08g0464000, Os05g0391500, Os05g0402800, Os02g0822500, Os07g0620500, Os07g0549700, Os08g0244100, Os04g0676100, Os03g0793500, Os09g0249700, Os08g0162000, Os03g0816900, Os04g0599900, Os03g0314800, Os02g0135900, Os07g0150700, Os02g0813500, Os03g0374575, Os05g0562300, Os01g0185200, Os02g0319300, Os04g0432500, Os05g02…	CC
GO:0005634	nucleus	4444	146	564	25.8865	0.00028	Os01g0546900, Os01g0797600, Os06g0142600, Os03g0370250, Os01g0657400, Os09g0487900, Os03g0100400, Os02g0114033, Os02g0565000, Os08g0157600, Os02g0631500, Os03g0254800, Os02g0202300, Os01g0675800, Os02g0677800, Os02g0137500, Os08g0483900, Os09g0121000, Os12g0572000, Os11g0595200, Os01g0897800, Os05g0466600, Os04g0306800, Os07g0609766, Os06g0264300, Os11g0296800, Os04g0194600, Os12g0158800, Os06g06…	CC
GO:0005829	cytosol	1340	48	564	8.51064	0.01111	Os01g0846300, Os01g0271200, Os08g0445700, Os03g0248600, Os10g0189100, Os02g0100100, Os02g0140300, Os02g0131200, Os02g0196800, Os12g0137500, Os03g0738400, Os04g0551800, Os03g0219300, Os03g0372700, Os01g0300200, Os01g0866500, Os03g0417900, Os08g0500700, Os02g0821200, Os07g0150700, Os02g0669100, Os06g0114000, Os05g0295800, Os01g0749400, Os07g0620300, Os02g0822500, Os12g0618300, Os06g0730600, Os02g06…	CC
GO:0031982	vesicle	483	23	564	4.07801	0.01125	Os07g0194000, Os03g0227000, Os11g0546500, Os01g0883900, Os06g0198800, Os07g0620300, Os06g0218300, Os11g0482100, Os11g0174000, Os07g0219250, Os03g0372700, Os05g0328800, Os10g0477100, Os07g0680000, Os03g0417900, Os04g0599900, Os07g0219300, Os08g0162000, Os04g0683800, Os01g0906200, Os04g0502200, Os03g0335300, Os06g0259000	CC
GO:0031410	cytoplasmic vesicle	456	22	564	3.90071	0.012	Os07g0194000, Os03g0227000, Os11g0546500, Os01g0883900, Os06g0198800, Os07g0620300, Os11g0482100, Os06g0218300, Os11g0174000, Os07g0219250, Os05g0328800, Os03g0372700, Os10g0477100, Os03g0417900, Os07g0680000, Os04g0599900, Os07g0219300, Os08g0162000, Os01g0906200, Os04g0502200, Os03g0335300, Os06g0259000	CC
GO:0097708	intracellular vesicle	457	22	564	3.90071	0.01227	Os07g0194000, Os03g0227000, Os11g0546500, Os01g0883900, Os06g0198800, Os07g0620300, Os11g0482100, Os06g0218300, Os11g0174000, Os03g0372700, Os07g0219250, Os05g0328800, Os10g0477100, Os07g0680000, Os03g0417900, Os04g0599900, Os08g0162000, Os07g0219300, Os01g0906200, Os04g0502200, Os03g0335300, Os06g0259000	CC
GO:0019008	molybdopterin synthase complex	3	2	564	0.35461	0.00193	Os12g0507000, Os02g0140300	CC
GO:0000938	GARP complex	5	2	564	0.35461	0.00621	Os01g0906200, Os03g0417900	CC
GO:0090533	cation-transporting ATPase complex	1	1	564	0.177305	0.0256	Os03g0752300	CC
GO:0035060	brahma complex	1	1	564	0.177305	0.0256	Os07g0609766	CC
GO:0031004	potassium ion-transporting ATPase complex	1	1	564	0.177305	0.0256	Os03g0752300	CC
GO:0030076	light-harvesting complex	1	1	564	0.177305	0.0256	Os07g0562700	CC
GO:0035657	eRF1 methyltransferase complex	1	1	564	0.177305	0.0256	Os03g0824200	CC
GO:0009517	PSII associated light-harvesting complex II	1	1	564	0.177305	0.0256	Os07g0562700	CC
GO:0009537	proplastid	1	1	564	0.177305	0.0256	Os05g0393400	CC
GO:0009503	thylakoid light-harvesting complex	1	1	564	0.177305	0.0256	Os07g0562700	CC
GO:0043233	organelle lumen	776	29	564	5.14184	0.027	Os03g0710500, Os03g0366000, Os10g0566700, Os07g0224900, Os11g0296800, Os03g0826400, Os02g0282100, Os02g0511901, Os12g0288801, Os01g0184900, Os07g0270900, Os06g0264300, Os10g0188100, Os06g0592500, Os02g0677800, Os01g0897800, Os02g0100100, Os12g0572000, Os01g0104800, Os03g0352450, Os07g0637300, Os07g0110200, Os03g0374575, Os08g0343300, Os03g0254800, Os07g0609766, Os07g0641700, Os01g0390300, Os09g04…	CC
GO:0070013	intracellular organelle lumen	776	29	564	5.14184	0.027	Os03g0710500, Os03g0366000, Os10g0566700, Os07g0224900, Os11g0296800, Os03g0826400, Os02g0282100, Os02g0511901, Os12g0288801, Os01g0184900, Os07g0270900, Os06g0264300, Os10g0188100, Os06g0592500, Os02g0677800, Os01g0897800, Os02g0100100, Os01g0104800, Os12g0572000, Os03g0352450, Os07g0637300, Os07g0110200, Os03g0374575, Os08g0343300, Os03g0254800, Os07g0609766, Os07g0641700, Os01g0390300, Os09g04…	CC
GO:0031974	membrane-enclosed lumen	776	29	564	5.14184	0.027	Os03g0710500, Os03g0366000, Os10g0566700, Os07g0224900, Os11g0296800, Os03g0826400, Os02g0282100, Os02g0511901, Os12g0288801, Os01g0184900, Os07g0270900, Os06g0264300, Os10g0188100, Os06g0592500, Os02g0677800, Os01g0897800, Os02g0100100, Os12g0572000, Os01g0104800, Os03g0352450, Os07g0637300, Os07g0110200, Os03g0374575, Os08g0343300, Os03g0254800, Os07g0609766, Os07g0641700, Os01g0390300, Os09g04…	CC
GO:0098791	Golgi apparatus subcompartment	224	11	564	1.95035	0.02976	Os01g0883900, Os06g0218300, Os07g0680000, Os07g0577900, Os11g0546500, Os10g0477100, Os03g0335300, Os10g0574800, Os07g0620300, Os04g0502200, Os04g0618200	CC
GO:0005686	U2 snRNP	27	3	564	0.531915	0.03091	Os03g0826400, Os04g0496400, Os05g0367000	CC
GO:0030662	coated vesicle membrane	71	5	564	0.886525	0.03527	Os03g0227000, Os04g0599900, Os11g0482100, Os06g0198800, Os11g0174000	CC
GO:0005793	endoplasmic reticulum-Golgi intermediate compartment	29	3	564	0.531915	0.03721	Os03g0227000, Os10g0574800, Os06g0198800	CC
GO:0048475	coated membrane	74	5	564	0.886525	0.04105	Os03g0227000, Os07g0620300, Os04g0599900, Os11g0482100, Os11g0174000	CC
GO:0030117	membrane coat	74	5	564	0.886525	0.04105	Os03g0227000, Os07g0620300, Os04g0599900, Os11g0482100, Os11g0174000	CC
GO:0005802	trans-Golgi network	183	9	564	1.59574	0.0462	Os06g0218300, Os03g0335300, Os04g0502200, Os10g0477100, Os11g0546500, Os10g0574800, Os07g0680000, Os01g0883900, Os07g0620300	CC
GO:0043227	membrane-bounded organelle	8812	261	564	46.2766	0.04854	Os11g0512200, Os01g0960500, Os03g0100400, Os07g0219250, Os03g0352450, Os03g0826400, Os05g0559600, Os07g0270900, Os01g0883900, Os09g0393200, Os01g0104800, Os01g0184900, Os08g0464000, Os05g0177500, Os10g0498700, Os08g0273783, Os06g0592500, Os09g0409950, Os04g0502200, Os01g0356800, Os09g0309700, Os04g0578400, Os04g0541700, Os03g0797800, Os01g0946200, Os08g0437300, Os01g0906200, Os06g0264300, Os06g02…	CC
GO:0030659	cytoplasmic vesicle membrane	157	8	564	1.41844	0.04911	Os06g0198800, Os03g0227000, Os08g0162000, Os03g0372700, Os04g0599900, Os11g0482100, Os11g0174000, Os06g0259000	CC
GO:0031201	SNARE complex	54	4	564	0.70922	0.04914	Os07g0194000, Os08g0244100, Os07g0577900, Os06g0198800	CC

## Sheet: Table S6
Table S6. GO enrichment for DEGs in G4.
GO.ID	Term	Annotated	Count	AllDEG	GeneRatio	Pvalue	GeneID	Class
GO:0006508	proteolysis	1163	3	5	60	0.0015	Os01g0971400, Os01g0937200, Os07g0214300	BP
GO:0030163	protein catabolic process	727	2	5	40	0.012	Os01g0937200, Os01g0971400	BP
GO:0045493	xylan catabolic process	27	1	5	20	0.0069	Os01g0937200	BP
GO:0034620	cellular response to unfolded protein	41	1	5	20	0.0104	Os03g0276500	BP
GO:0006986	response to unfolded protein	42	1	5	20	0.0106	Os03g0276500	BP
GO:0051084	'de novo' post-translational protein folding	51	1	5	20	0.0129	Os03g0276500	BP
GO:0051085	chaperone cofactor-dependent protein refolding	51	1	5	20	0.0129	Os03g0276500	BP
GO:0042026	protein refolding	55	1	5	20	0.0139	Os03g0276500	BP
GO:0010951	negative regulation of endopeptidase activity	62	1	5	20	0.0157	Os07g0214300	BP
GO:0045861	negative regulation of proteolysis	62	1	5	20	0.0157	Os07g0214300	BP
GO:0010466	negative regulation of peptidase activity	62	1	5	20	0.0157	Os07g0214300	BP
GO:0006458	'de novo' protein folding	63	1	5	20	0.0159	Os03g0276500	BP
GO:0052548	regulation of endopeptidase activity	63	1	5	20	0.0159	Os07g0214300	BP
GO:0035967	cellular response to topologically incorrect protein	63	1	5	20	0.0159	Os03g0276500	BP
GO:0052547	regulation of peptidase activity	64	1	5	20	0.0162	Os07g0214300	BP
GO:0034605	cellular response to heat	65	1	5	20	0.0164	Os03g0276500	BP
GO:0035966	response to topologically incorrect protein	65	1	5	20	0.0164	Os03g0276500	BP
GO:1901565	organonitrogen compound catabolic process	886	2	5	40	0.0176	Os01g0937200, Os01g0971400	BP
GO:0061077	chaperone-mediated protein folding	71	1	5	20	0.0179	Os03g0276500	BP
GO:0051346	negative regulation of hydrolase activity	95	1	5	20	0.0239	Os07g0214300	BP
GO:0030162	regulation of proteolysis	119	1	5	20	0.0299	Os07g0214300	BP
GO:0009408	response to heat	137	1	5	20	0.0344	Os03g0276500	BP
GO:0051336	regulation of hydrolase activity	182	1	5	20	0.0455	Os07g0214300	BP
GO:0004175	endopeptidase activity	414	2	5	40	0.0048	Os01g0971400, Os01g0937200	MF
GO:0019863	IgE binding	9	1	5	20	0.0024	Os07g0214300	MF
GO:0051787	misfolded protein binding	27	1	5	20	0.0073	Os03g0276500	MF
GO:0044183	protein folding chaperone	32	1	5	20	0.0086	Os03g0276500	MF
GO:0004867	serine-type endopeptidase inhibitor activity	49	1	5	20	0.0132	Os07g0214300	MF
GO:0031072	heat shock protein binding	58	1	5	20	0.0156	Os03g0276500	MF
GO:0004866	endopeptidase inhibitor activity	64	1	5	20	0.0172	Os07g0214300	MF
GO:0030414	peptidase inhibitor activity	64	1	5	20	0.0172	Os07g0214300	MF
GO:0061135	endopeptidase regulator activity	65	1	5	20	0.0175	Os07g0214300	MF
GO:0061134	peptidase regulator activity	66	1	5	20	0.0177	Os07g0214300	MF
GO:0004197	cysteine-type endopeptidase activity	81	1	5	20	0.0217	Os01g0971400	MF
GO:0045735	nutrient reservoir activity	98	1	5	20	0.0262	Os05g0328632	MF
GO:0070001	aspartic-type peptidase activity	122	1	5	20	0.0326	Os01g0937200	MF
GO:0004190	aspartic-type endopeptidase activity	122	1	5	20	0.0326	Os01g0937200	MF
GO:0051082	unfolded protein binding	151	1	5	20	0.0402	Os03g0276500	MF
GO:0008234	cysteine-type peptidase activity	169	1	5	20	0.0449	Os01g0971400	MF
GO:0005615	extracellular space	146	2	5	40	0.00046	Os01g0971400, Os07g0214300	CC
GO:0005773	vacuole	449	2	5	40	0.00426	Os05g0328632, Os01g0971400	CC
GO:0033095	aleurone grain	34	1	5	20	0.00821	Os05g0328632	CC
GO:0005764	lysosome	53	1	5	20	0.01277	Os01g0971400	CC
GO:0000323	lytic vacuole	57	1	5	20	0.01373	Os01g0971400	CC

## Sheet: Table S7
Table S7. KEGG pathway enrichment comparison among G1, G2, G3, and G4.
Cluster	KEGG_A_class	KEGG_B_class	Pathway	All	Pvalue	Qvalue	Pathway ID	GeneID	K_IDs	Count
G1	Genetic Information Processing	Translation	Ribosome	353	1.6896e-19	1.19961e-17	ko03010	Os11g0151300;Os02g0478700;Os11g0127900;Os12g0524750;Os03g0141000;Os11g0634500;Os01g0231700;Os01g0140500;Os10g0466700;Os11g0482000;Os07g0674200;Os12g0567700;Os10g0411800;Os02g0699600;Os12g0508300;Os02g0815000;Os09g0485900;Os10g0564300;Os03g0798600;Os04g0598200;Os12g0124200;Os03g0345200;Os03g0818400;Os08g0117300;Os06g0701400;Os02g0284600;Os07g0613200;Os12g0150100;Os05g0541900;Os02g0804100;Os08g0110…	K02898+K02978+K02960+K02992+K02889+K02980+K02942+K02898+K02894+K02989+K02891+K02938+K02962+K02870+K02980+K02922+K02940+K02901+K02958+K02870+K02960+K02971+K02973+K02953+K02942+K02901+K02900+K02898+K02903+K02983+K02907+K02977+K02900+K02924+K02922+K02900+K02974+K02877+K02964+K02918+K02872+K02942+K02952+K02992+K02986+K02965+K02950+K02967	48
G1	Metabolism	Energy metabolism	Oxidative phosphorylation	160	1.40029e-08	4.97104e-07	ko00190	Os07g0645400;Os06g0662000;Os04g0343050;Os03g0713400;Os12g0424180;gene-nad6;gene-atp9;gene-cox2;gene-atp1;gene-nad9;gene-orfB;gene-atp6;gene-nad3;gene-nad4L;gene-nad4;gene-cox3;gene-orf183;gene-nad1;gene-cob;gene-nad5;gene-nad7	K03942+K02145+K02261+K03934+K02126+K03884+K02128+K02261+K02132+K03936+K02109+K02126+K03880+K03882+K03881+K02262+K02126+K03878+K00412+K03883+K03935	21
G1	Genetic Information Processing	Folding, sorting and degradation	Protein processing in endoplasmic reticulum	238	0.0150403	0.355953	ko04141	Os02g0181800;Os10g0542200;Os02g0664100;Os03g0267000;Os04g0549600;Os01g0136200;Os03g0266900;Os05g0149600;Os06g0253100;Os04g0307200;Os04g0445100;Os01g0369000;Os11g0293900;Os06g0639100	K14016+K04523+K11718+K13993+K09503+K13993+K13993+K03347+K13993+K09540+K13993+K03347+K24348+K10661	14
G1	Metabolism	Lipid metabolism	Fatty acid degradation	54	0.0248967	0.441917	ko00071	Os11g0210300;Os02g0274100;Os05g0317200;Os11g0605500;Os06g0270900	K18857+K10527+K01897+K00232+K00128	5
G1	Metabolism	Carbohydrate metabolism	Pentose phosphate pathway	60	0.0371284	0.527223	ko00030	Os06g0256500;Os09g0479800;Os04g0266900;Os03g0776000;Os04g0306400	K01810+K00850+K00615+K01810+K01807	5
G2	Genetic Information Processing	Translation	Ribosome	353	4.73709e-07	5.35292e-05	ko03010	Os05g0355500;Os08g0436800;Os06g0555400;Os07g0546700;Os05g0556900;Os05g0459900;Os03g0139100;Os11g0433900;Os05g0477300;Os02g0111700;Os01g0100700;Os04g0399000;Os01g0348700;Os10g0170200;Os01g0823300;Os02g0796900;Os02g0797200;Os08g0559200;Os09g0568800;Os07g0572900;Os11g0153800;Os03g0667800;Os08g0505300;Os03g0828100;Os02g0785800;Os08g0130500;Os06g0172600;Os01g0815800;Os03g0811800;Os01g0328400;Os03g0577…	K02905+K02915+K02974+K02923+K02917+K02920+K02894+K02923+K02976+K02922+K02989+K02978+K02893+K02969+K02976+K02924+K02924+K02975+K02975+K02953+K02975+K02971+K02910+K02881+K02917+K02941+K02983+K02896+K02919+K02977+K02985+K02951+K02992+K02911+K02951+K02891+K02905+K02916+K02966+K02962+K02953+K02921+K02970+K02917+K02880+K02872+K02893+K02879+K02918	49
G2	Genetic Information Processing	Transcription	Spliceosome	211	0.00349599	0.197523	ko03040	Os08g0154700;Os02g0461600;Os08g0127700;Os01g0916800;Os02g0610600;Os03g0383800;Os06g0711600;Os06g0170500;Os10g0124000;Os01g0164400;Os10g0498600;Os11g0689400;Os02g0301500;Os02g0759800;Os12g0244100;Os05g0289400;Os07g0608700;Os11g0682300;Os06g0167000;Os06g0724600;Os04g0348300;Os02g0511500;Os02g0221500;Os03g0314100;Os03g0387000	K12621+K12846+K12819+K12879+K12896+K12875+K12868+K12872+K12845+K13098+K12855+K12823+K12818+K06063+K03283+K12869+K11099+K12837+K12856+K12897+K12860+K11984+K12741+K12820+K12874	25
G2	Metabolism	Carbohydrate metabolism	Citrate cycle (TCA cycle)	61	0.0192053	0.569635	ko00020	Os07g0695800;Os07g0521000;Os09g0370300;Os01g0829800;Os02g0621700;Os07g0134800;Os04g0390000;Os03g0255500;Os01g0328700	K00164+K00236+K00235+K00026+K01900+K00234+K00164+K01610+K00382	9
G2	Metabolism	Energy metabolism	Oxidative phosphorylation	160	0.0201641	0.569635	ko00190	Os05g0400400;Os03g0251500;Os07g0222800;Os01g0322300;Os07g0521000;Os09g0370300;Os12g0156200;Os08g0556600;Os04g0656100;Os07g0134800;Os01g0834200;Os10g0184300;Os06g0714100;Os08g0161700;Os05g0481600;Os08g0250200;Os03g0129900;Os11g0162200	K00419+K02154+K03955+K01507+K00236+K00235+K08738+K03938+K01535+K00234+K02154+K02154+K03965+K03939+K03945+K02135+K03963+K00416	18
G2	Genetic Information Processing	Folding, sorting and degradation	Protein export	60	0.0451976	0.801427	ko03060	Os02g0178400;Os12g0103300;Os01g0151200;Os03g0634000;Os12g0438900;Os08g0323000;Os01g0772800;Os02g0115900	K07342+K09481+K03217+K03116+K12946+K03107+K03106+K09490	8
G2	Metabolism	Lipid metabolism	Glycerolipid metabolism	93	0.0452795	0.801427	ko00561	Os05g0387200;Os09g0308900;Os08g0299400;Os01g0762000;Os05g0462400;Os09g0440300;Os02g0802700;Os03g0268300;Os11g0637800;Os10g0493600;Os07g0565700	K06118+K18693+K03715+K14674+K15728+K14085+K03715+K09480+K13523+K07407+K01054	11
G2	Metabolism	Amino acid metabolism	Tryptophan metabolism	72	0.0496459	0.801427	ko00380	Os08g0157500;Os03g0790900;Os03g0131200;Os01g0273800;Os02g0592000;Os09g0440300;Os03g0790700;Os01g0328700;Os10g0155400	K13066+K11817+K03781+K11816+K23947+K14085+K11817+K00382+K01426	9
G3	Genetic Information Processing	Folding, sorting and degradation	Protein processing in endoplasmic reticulum	238	0.00317563	0.295334	ko04141	Os03g0822700;Os04g0432500;Os04g0682600;Os06g0219500;Os01g0840100;Os11g0482100;Os02g0782500;Os03g0710500;Os11g0244200;Os02g0711300;Os08g0500700;Os05g0301500;Os02g0100100;Os05g0460000;Os06g0264300	K09562+K09580+K14016+K13993+K03283+K14007+K13993+K09490+K13993+K13993+K04079+K12666+K09580+K03283+K10839	15
G3	Metabolism	Metabolism of cofactors and vitamins	One carbon pool by folate	19	0.0159376	0.719837	ko00670	Os03g0738400;Os05g0270800;Os12g0409000	K00600+K00601+K00600	3
G3	Genetic Information Processing	Replication and repair	Nucleotide excision repair	82	0.0293936	0.719837	ko03420	Os03g0577300;Os02g0511901;Os03g0100400;Os01g0390300;Os06g0264300;Os12g0539751	K03505+K02324+K10848+K07466+K10839+K07466	6
G3	Metabolism	Amino acid metabolism	Glycine, serine and threonine metabolism	83	0.0309607	0.719837	ko00260	Os08g0342400;Os08g0424500;Os03g0738400;Os08g0135900;Os12g0409000;Os12g0135100	K12524+K00130+K00600+K01696+K00600+K15634	6
G4	Cellular Processes	Transport and catabolism	Endocytosis	175	0.0309297	0.0420643	ko04144	Os03g0276500	K03283	1
G4	Genetic Information Processing	Transcription	Spliceosome	211	0.0372923	0.0420643	ko03040	Os03g0276500	K03283	1
G4	Genetic Information Processing	Folding, sorting and degradation	Protein processing in endoplasmic reticulum	238	0.0420643	0.0420643	ko04141	Os03g0276500	K03283	1

## Sheet: Table S8
Table S8. Primers used in qRT-PCR
Genes	F	R
Os01g0971400	CAGTTCTACAGCGGGGGTG	CCTTCTCACCCCAATGCGAT
Os03g0266900	GATCGACTGGAAGGAGACGC	CTGATCTGGAGGACGTTGCC
Os03g0276500	ATCAACACCGTCTTCGATGC	AGCTTCGCGTCGCTCTG
Os09g0294300	ACTCTTCTAGCGATTGTG	CTCTTGGGTAGGTTTAGC
Os10g0533500	GTTCCTCGGACCCAAGGAGTTG	TGTGCAGTACTCTCGCTCTCA
Os10g0547500	CTGTATCCCTGTTGCCAGCTG	TAATCCGGCATGCGTACTTG
Ubi	AACCAGCTGAGGCCCAAGA	ACGATTGATTTAACCAGTCCATGA
